# Supplementary material for: Lipid metabolism and Type VII secretion systems dominate the genome scale virulence profile of Mycobacterium tuberculosis in human dendritic cells
Source: BMC Genomics. 2015 May 9;16(1):372. doi: 10.1186/s12864-015-1569-2 (PMC4425887; doi:10.1186/s12864-015-1569-2)
Supplement: Additional file 4: — An Excel file containing p values associated with the fitness during survival in DC, arranged by functional group. [file 12864_2015_1569_MOESM4_ESM.xlsx]

## Sheet: Read Me
Additional data File 2
The genes of GC1237 and the p values associated with the fitness during survival in DC for 3 days and 7 days
p values represent the the probability that the decline in transposon frequency within the gene between the post-infection (after 5 h) sample and the samples taken at 3 and 7 days happened by chance. They were generated using a relative essentiality test based upon logistic distribution of the difference of two extreme value random variables [Nadarajah, 2005]. This approach depends upon the diffe…
In vitro essentiality predictions are taken from data calculated by Zhang, 2012. Essential genes are assumed to be missing from the library and so are not included in the analyses. E is essential (colored red); D only parts of the gene are essential (part colored red); NE not essential; "short" are genes that do not contain enough transoposon insertion sites to confidently predict essentiality.
Phenotypic descriptions are neccesarily brief and are not exhaustive descriptions of described phenotypes, attempts have been made to include all references that describe knockout mutations in M. tuberculosis.

## Sheet: All genes
GC1237 locus	H37Rv Locus	Tuberculist annotation	Function	Group	Subgroup	GO term	Essentiality (Zhang, 2012)	Intracellular 3 days after infection	Intracellular 7 days after infection
GC1237_0001	Rv0001	dnaA	Chromosomal replication initiator protein DnaA	DNA metabolism	DNA replication, recombination, and repair		E
GC1237_0002	Rv0002	dnaN	DNA polymerase III, beta subunit	DNA metabolism	DNA replication, recombination, and repair	GO:0003887	E
GC1237_0003	Rv0003	recF	DNA replication and repair protein recF	DNA metabolism	DNA replication, recombination, and repair	No Data	D	0.0953336	0.30832
GC1237_0004	Rv0004	Rv0004	Hypothetical UPF0232 protein Rv0004/MT0004	Unclassified	Role category not yet assigned	No Data	short	0.0414101	0.0372422
GC1237_0005	Rv0005	gyrB	DNA gyrase, B subunit	DNA metabolism	DNA replication, recombination, and repair	GO:0003918	E
GC1237_0006	Rv0006	gyrA	DNA gyrase, A subunit	DNA metabolism	DNA replication, recombination, and repair	GO:0003918	E
GC1237_0007	No annotated equivalent		conserved hypothetical protein					0.963863	0.966687
GC1237_0008	Rv0007	Rv0007	POSSIBLE CONSERVED MEMBRANE PROTEIN	Cell envelope	Other	No Data	NE	0.264163	0.299495
GC1237_0009	No annotated equivalent		conserved hypothetical protein					0.0324319	0.0327226
GC1237_0010	No annotated equivalent		conserved hypothetical protein					1	1
GC1237_0011	No annotated equivalent		conserved hypothetical protein					1	0.999998
GC1237_0012	No annotated equivalent		conserved hypothetical protein					0.966687	0.966687
GC1237_0013	No annotated equivalent		conserved hypothetical protein					0.433133	0.676258
GC1237_0014	Rv0008c	Rv0008c	conserved hypothetical protein	Hypothetical proteins	Conserved	GO:0000004	NE	0.966687	0.963863
GC1237_0015	Rv0009	ppiA	PpiA	Protein fate	Protein folding and stabilization	GO:0003755	NE	0.171575	0.187604
GC1237_0016	No annotated equivalent		conserved hypothetical protein					0.304186	0.709061
GC1237_0017	Rv0010c	Rv0010c	conserved hypothetical protein	Hypothetical proteins	Conserved	GO:0000004	NE	0.0253508	0.0265545
GC1237_0018	Rv0011c	Rv0011c	Hypothetical UPF0233 membrane protein Rv0011c/MT0014/Mb0011c	Unclassified	Role category not yet assigned	No Data	NE	0.655185	0.655185
GC1237_0019	Rv0012	Rv0012	Bacterial protein of unknown function (DUF881) superfamily	Cellular processes	Toxin production and resistance	No Data	NE	0.0102069	0.00823492
GC1237_0020	Rv0013	trpG	POSSIBLE ANTHRANILATE SYNTHASE COMPONENT II TRPG (GLUTAMINE AMIDOTRANSFERASE)	Amino acid biosynthesis	Aromatic amino acid family	No Data	D	0.219541	0.82567
GC1237_0021	Rv0014c	pknB	PknB	Regulatory functions	Other	GO:0004672	E
GC1237_0022	Rv0015c	pknA	PknA	Regulatory functions	Other	GO:0004672	E
GC1237_0023	Rv0016c	pbpA	PbpA	Unclassified	Role category not yet assigned	No Data	NE	8.36051e-05	0.00315875
GC1237_0024	Rv0017c	rodA	RodA	Cell envelope	Biosynthesis and degradation of murein sacculus and peptidoglycan	No Data	NE	0.231991	0.00687417
GC1237_0025	Rv0018c	pstP	POSSIBLE SERINE/THREONINE PHOSPHATASE PPP	Protein fate	Protein modification and repair	GO:0004721	D	0.00224328	0.111166
GC1237_0026	Rv0019c	fhaB	Secreted PROTEIN	Protein fate	Degradation of proteins, peptides, and glycopeptides	No Data	NE	0.959906	0.057706
GC1237_0027	Rv0020c	fhaA	FHA domain protein	Unclassified	Role category not yet assigned	No Data	D	5.05491e-05	0.00708656
GC1237_0028	No annotated equivalent		conserved hypothetical protein					0.881226	0.604632
GC1237_0029	No annotated equivalent		conserved hypothetical protein					1	1
GC1237_0030	Rv0021c	Rv0021c	oxidoreductase, 2-nitropropane dioxygenase family	Central intermediary metabolism	Other	No Data	NE	0.0249846	0.0183112
GC1237_0031	Rv0022c	whiB5					NE	1	1
GC1237_0032	No annotated equivalent		conserved hypothetical protein					0.964003	0.966687
GC1237_0033	Rv0023	Rv0023	Putative HTH-type transcriptional regulator Rv0023/MT0026/Mb0023	Unclassified	Role category not yet assigned	No Data	E
GC1237_0034	Rv0024	Rv0024	cell wall-associated hydrolase	Cell envelope	Other	No Data	NE	0.8368	0.831244
GC1237_0035	Rv0025	Rv0025	conserved hypothetical protein	Hypothetical proteins	Conserved	GO:0000004	NE	0.529275	0.393104
GC1237_0036	Rv0026	Rv0026	conserved hypothetical protein	Hypothetical proteins	Conserved	GO:0000004	NE	0.0518756	0.0737083
GC1237_0037	Rv0027	Rv0027	conserved hypothetical protein	Hypothetical proteins	Conserved	GO:0000004	NE	0.870199	0.742611
GC1237_0038	Rv0028	Rv0028	conserved hypothetical protein	Hypothetical proteins	Conserved	GO:0000004	NE	0.8368	0.557155
GC1237_0039	No annotated equivalent		conserved hypothetical protein					1	0.999998
GC1237_0040	Rv0029	Rv0029	conserved hypothetical protein	Hypothetical proteins	Conserved	GO:0000004	D	0.0532404	0.38589
GC1237_0041	Rv0030	Rv0030	sensory transduction histidine kinase	Regulatory functions	Other	No Data	NE	0.318963	0.318963
GC1237_0042	Rv0032	bioF2	8-amino-7-oxononanoate synthase	Biosynthesis of cofactors, prosthetic groups, and carriers	Biotin	No Data	D	2.8622e-05	0.000151229
GC1237_0043	Rv0033	acpA	Acyl carrier protein	Fatty acid and phospholipid metabolism	Biosynthesis	No Data	NE	0.575573	0.575573
GC1237_0044	Rv0034	Rv0034	conserved hypothetical protein	Hypothetical proteins	Conserved	GO:0000004	NE	0.550382	0.596996
GC1237_0045	Rv0035	fadD34	FadD28	Unclassified	Role category not yet assigned	No Data	NE	0.202096	0.0708405
GC1237_0046	Rv0036c	Rv0036c	conserved hypothetical protein	Hypothetical proteins	Conserved	GO:0000004	NE	0.435155	0.392268
GC1237_0047	Rv0037c	Rv0037c	membrane protein, putative	Cell envelope	Other	GO:0000004	NE	0.00721459	0.134099
GC1237_0048	Rv0038	Rv0038	AlgH	Unclassified	Role category not yet assigned	No Data	NE	0.706901	0.366774
GC1237_0049	Rv0039c	Rv0039c	POSSIBLE CONSERVED TRANSMEMBRANE PROTEIN	Cell envelope	Other	No Data	NE	0.736474	0.742611
GC1237_0050	Rv0040c	mtc28					NE	0.287043	0.581783
GC1237_0051	Rv0041	leuS	leucyl-tRNA synthetase	Protein synthesis	tRNA aminoacylation	GO:0004823	E
GC1237_0052	Rv0042c	Rv0042c	transcriptional regulator, MarR family family	Regulatory functions	DNA interactions	No Data	NE	0.8368	0.8368
GC1237_0053	No annotated equivalent		conserved hypothetical protein					1	1
GC1237_0054	Rv0043c	Rv0043c	Putative HTH-type transcriptional regulator Rv0043c/MT0049/Mb0044c	Unclassified	Role category not yet assigned	No Data	NE	0.506058	0.38821
GC1237_0055	Rv0044c	Rv0044c	MmcI	Unclassified	Role category not yet assigned	No Data	NE	0.0462139	0.167254
GC1237_0056	Rv0045c	Rv0045c	NanE	Unclassified	Role category not yet assigned	No Data	NE	0.966687	0.966687
GC1237_0057	Rv0046c	ino1	Myo-inositol-1-phosphate synthase	Energy metabolism	Pentose phosphate pathway	No Data	E
GC1237_0058	Rv0047c	Rv0047c	transcriptional regulator, PadR family domain protein	Regulatory functions	DNA interactions	GO:0003700	NE	0.142366	0.054591
GC1237_0059	Rv0048c	Rv0048c	POSSIBLE MEMBRANE PROTEIN	Cell envelope	Other	No Data	NE	0.379336	0.00907823
GC1237_0060	Rv0049	Rv0049	conserved hypothetical protein	Hypothetical proteins	Conserved	GO:0000004	NE	0.0811936	0.150233
GC1237_0061	Rv0050	ponA1	penicillin-binding protein	Cell envelope	Biosynthesis and degradation of murein sacculus and peptidoglycan	No Data	NE	0.273019	0.298269
GC1237_0062	Rv0051	Rv0051	conserved membrane protein ML2687	Cell envelope	Other	No Data	D	4.57523e-05	0.000658277
GC1237_0063	Rv0052	Rv0052	4-methyl-5(B-hydroxyethyl)-thiazole monophosphate biosynthesis enzyme	Biosynthesis of cofactors, prosthetic groups, and carriers	Thiamine	No Data	NE	0.0361509	0.355968
GC1237_0064	Rv0053	rpsF	ribosomal protein S6	Protein synthesis	Ribosomal proteins: synthesis and modification	GO:0003735	NE	0.528023	0.194922
GC1237_0065	Rv0054	ssb	Single-strand binding protein (SSB) (Helix-destabilizing protein)	Unclassified	Role category not yet assigned	No Data	short	0.962966	0.963863
GC1237_0066	Rv0055	rpsR1	ribosomal protein S18	Protein synthesis	Ribosomal proteins: synthesis and modification	GO:0003735	NE	0.142009	0.305087
GC1237_0067	Rv0056	rplI	ribosomal protein L9	Protein synthesis	Ribosomal proteins: synthesis and modification	GO:0003735	NE	0.402664	0.402664
GC1237_0068	Rv0058	dnaB	replicative DNA helicase	DNA metabolism	DNA replication, recombination, and repair	GO:0004003	E
GC1237_0069	Rv0059	Rv0059	conserved hypothetical protein	Hypothetical proteins	Conserved	GO:0000004	NE	6.34728e-05	7.56323e-05
GC1237_0070	Rv0060	Rv0060	Appr-1-p processing enzyme family	Protein fate	Degradation of proteins, peptides, and glycopeptides	No Data	E
GC1237_0071	No annotated equivalent		conserved hypothetical protein					1	0.999998
GC1237_0072	Rv0062	celA1	POSSIBLE CELLULASE CELA1 (ENDOGLUCANASE) (ENDO-1,4-BETA-GLUCANASE) (FI-CMCASE) (CARBOXYMETHYL CELLULASE)	Unclassified	Role category not yet assigned	No Data	NE	0.0136754	0.196789
GC1237_0073	Rv0063	Rv0063	RubI	Cellular processes	Toxin production and resistance	No Data	NE	0.000495809	0.00581138
GC1237_0074	No annotated equivalent		conserved hypothetical protein					0.966687	0.963863
GC1237_0075	Rv0064	Rv0064	Hypothetical UPF0182 protein Rv0064/MT0070	Unclassified	Role category not yet assigned	No Data	D	3.09531e-05	1.03071e-08
GC1237_0076	No annotated equivalent	vapB1	antitoxin					0.216256	0.351793
GC1237_0077	Rv0065	vapC1	PIN domain protein	Unclassified	Role category not yet assigned	No Data	NE	0.0185903	0.0185903
GC1237_0078	Rv0066c	icd2	isocitrate dehydrogenase, NADP-dependent	Energy metabolism	TCA cycle	GO:0004450	D	0.00629557	0.00142605
GC1237_0079	Rv0067c	Rv0067c	transcriptional regulatory protein	Regulatory functions	Other	No Data	NE	0.263986	0.263986
GC1237_0080	Rv0068	Rv0068	oxidoreductase, short-chain dehydrogenase/reductase family	Central intermediary metabolism	Other	No Data	NE	0.0617932	0.0471614
GC1237_0081	Rv0069c	sdaA	L-serine ammonia-lyase	Energy metabolism	Amino acids and amines	GO:0003941	D	0.215132	0.308582
GC1237_0082	Rv0070c	glyA2	serine hydroxymethyltransferase	Amino acid biosynthesis	Serine family	GO:0004372	NE	0.0698038	0.142552
GC1237_0083	No annotated equivalent		conserved hypothetical protein					1	1
GC1237_0084	Rv0074	Rv0074	Xaa-Pro dipeptidase	Protein fate	Degradation of proteins, peptides, and glycopeptides	No Data	NE	0.0761505	0.257184
GC1237_0085	Rv0075	Rv0075	beta C-S lyase	Amino acid biosynthesis	Glutamate family	No Data	NE	0.114049	0.00287786
GC1237_0086	Rv0076c	Rv0076c	conserved hypothetical protein	Hypothetical proteins	Conserved	GO:0000004	NE	0.831244	0.916294
GC1237_0087	Rv0077c	Rv0077c	hydrolase, alpha/beta hydrolase fold family	Central intermediary metabolism	Other	No Data	NE	0.0598238	0.0577147
GC1237_0088	Rv0078	Rv0078	transcriptional regulatory protein	Regulatory functions	Other	No Data	NE	0.264288	0.264467
GC1237_0089	Rv0078A	Rv0078A					NE	0.0392031	0.131031
GC1237_0090	Rv0079	Rv0079	conserved hypothetical protein	Hypothetical proteins	Conserved	GO:0000004	NE	0.110781	0.0758711
GC1237_0091	Rv0080	Rv0080	conserved hypothetical protein	Hypothetical proteins	Conserved	GO:0000004	NE	0.751415	0.999951
GC1237_0092	Rv0081	Rv0081	metal-dependent regulatory protein	Regulatory functions	Other	No Data	NE	0.0312168	0.0312168
GC1237_0093	Rv0082	Rv0082	NADH-ubiquinone oxidoreductase, 20 Kd subunit	Energy metabolism	Aerobic	No Data	NE	0.393104	0.393104
GC1237_0094	Rv0083	Rv0083	NAD-dependent dehydrogenase subunit	Central intermediary metabolism	Other	No Data	NE	0.0562743	0.100981
GC1237_0095	Rv0084	hycD	formate hydrogenlyase subunit 4	Energy metabolism	Fermentation	No Data	NE	0.298136	0.308349
GC1237_0096	Rv0085	hycP	membrane protein, putative	Cell envelope	Other	GO:0000004	NE	0.966687	0.966687
GC1237_0097	Rv0086	hycQ	POSSIBLE HYDROGENASE HYCQ	Energy metabolism	Electron transport	No Data	D	0.999986	0.999988
GC1237_0098	Rv0087	hycE	POSSIBLE FORMATE HYDROGENASE HYCQ	Energy metabolism	Electron transport	No Data	D	0.196008	0.651239
GC1237_0099	Rv0088	Rv0088	conserved hypothetical protein	Hypothetical proteins	Conserved	GO:0000004	NE	1	1
GC1237_0100	No annotated equivalent		conserved hypothetical protein					0.742611	0.742611
GC1237_0101	Rv0089	Rv0089	biotin biosynthesis; reaction prior to pimeloyl CoA	Energy metabolism	Electron transport	No Data	NE	0.0298523	0.322279
GC1237_0102	Rv0090	Rv0090	conserved hypothetical protein	Hypothetical proteins	Conserved	GO:0000004	NE	0.206774	0.590351
GC1237_0103	Rv0091	mtn	MTA/SAH nucleosidase	Central intermediary metabolism	Other	GO:0008152	NE	0.0392981	0.0975266
GC1237_0104	Rv0092	ctpA	Cation-transporting P-type ATPase A	Transport and binding proteins	Cations and iron carrying compounds	No Data	D	0.147927	0.175827
GC1237_0105	Rv3467	Rv3467	Partial REP13E12 repeat protein	Unclassified	Role category not yet assigned	No Data	NE	0.00140067	0.0170241
GC1237_0106	No annotated equivalent		conserved hypothetical protein					1	1
GC1237_0107	Rv0095c	Rv0095c	conserved hypothetical protein	Hypothetical proteins	Conserved	GO:0000004	NE	0.999996	1
GC1237_0108	Rv0096	PPE1	PPE FAMILY PROTEIN	Unclassified	Role category not yet assigned	No Data	NE	0.00906881	0.00150224
GC1237_0109	Rv0097	Rv0097	Taurine catabolism dioxygenase TauD, TfdA family superfamily	Energy metabolism	Other	No Data	NE	0.0358771	0.0132951
GC1237_0110	Rv0098	fcoT	thioesterase type III FcoT	Fatty acid and phospholipid metabolism	Biosynthesis	No Data	NE	0.0257389	0.0861095
GC1237_0111	Rv0099	fadD10	FkbB	Unclassified	Role category not yet assigned	No Data	NE	0.0757557	0.277218
GC1237_0112	Rv0100	Rv0100	Phosphopantetheine attachment site, putative	Unclassified	Role category not yet assigned	No Data	NE	0.557155	0.694157
GC1237_0113	Rv0101	nrp	PstA	Transport and binding proteins	Anions	No Data	D	4.03009e-05	5.97844e-06
GC1237_0114	Rv0102	Rv0102	integral membrane protein	Cell envelope	Other	No Data	E
GC1237_0115	Rv0103c	ctpB	copper-translocating P-type ATPase	Cellular processes	Detoxification	GO:0004008	NE	0.0162512	0.0322791
GC1237_0116	Rv0104	Rv0104	cyclic nucleotide-binding domain protein	Unknown function	General	No Data	NE	0.00122981	0.00128928
GC1237_0118	Rv0105c	rpmB1					NE	0.267975	0.267975
GC1237_0119	Rv0106	Rv0106	nitrile hydratase activator	Amino acid biosynthesis	Pyruvate family	No Data	NE	0.863745	0.353595
GC1237_0120	Rv0107c	ctpI	CtpI	Unclassified	Role category not yet assigned	No Data	D	0.000504829	0.00983855
GC1237_0121	Rv0108c	Rv0108c					NE	0.999984	1
GC1237_0122	Rv0109	PE_PGRS1	PE family domain protein	Unclassified	Role category not yet assigned	No Data	D	0.18887	0.256693
GC1237_0123	Rv0110	Rv0110	Rhomboid family protein	Unclassified	Role category not yet assigned	No Data	NE	0.00815928	0.091367
GC1237_0124	Rv0111	Rv0111	conserved integral membrane protein ML2670	Cell envelope	Other	No Data	NE	0.000135267	0.000181829
GC1237_0125	Rv0112	gca	WcbK	Unclassified	Role category not yet assigned	No Data	D	5.66869e-07	0.000661526
GC1237_0126	Rv0113	gmhA	phosphoheptose isomerase	Cell envelope	Biosynthesis and degradation of surface polysaccharides and lipopolysaccharides	GO:0008968	NE	0.107604	0.101971
GC1237_0127	No annotated equivalent		conserved hypothetical protein					0.865156	0.584372
GC1237_0128	Rv0115	hddA	POSSIBLE SUGAR KINASE	Cell envelope	Other	No Data	NE	0.010802	0.042246
GC1237_0129	No annotated equivalent		conserved hypothetical protein					0.999996	1
GC1237_0130	Rv0116c	ldtA	B1496_F2_81 protein	Unclassified	Role category not yet assigned	No Data	NE	0.059236	0.0370415
GC1237_0131	Rv0117	oxyS	transcriptional regulator, LysR family	Regulatory functions	Other	No Data	NE	0.00503523	0.0585577
GC1237_0132	Rv0118c	oxcA	OxcA	Unclassified	Role category not yet assigned	GO:0008949	D	0.0354556	0.367617
GC1237_0133	Rv0119	fadD7	acyl-CoA synthase	Fatty acid and phospholipid metabolism	Degradation	No Data	E
GC1237_0134	Rv0120c	fusA2	Elongation factor G like protein	Protein synthesis	Translation factors	No Data	NE	0.0835606	0.380581
GC1237_0135	Rv0121c	Rv0121c	Pyridoxamine 5-phosphate oxidase family	Biosynthesis of cofactors, prosthetic groups, and carriers	Pyridoxine	No Data	NE	0.221053	0.151382
GC1237_0136	Rv0122	Rv0122	conserved hypothetical protein	Hypothetical proteins	Conserved	GO:0000004	NE	1	0.999998
GC1237_0137	Rv0123	Rv0123	conserved hypothetical protein	Hypothetical proteins	Conserved	GO:0000004	E
GC1237_0138	No annotated equivalent		conserved hypothetical protein					0.96092	0.966687
GC1237_0139	Rv0124	PE_PGRS2	PE family domain protein	Unclassified	Role category not yet assigned	No Data	NE	0.962022	0.998764
GC1237_0140	Rv0125	pepA	PepA	Regulatory functions	Other	No Data	NE	0.393104	0.542981
GC1237_0141	Rv0126	treS	TreS	Transport and binding proteins	Carbohydrates, organic alcohols, and acids	GO:0047471	NE	0.00132107	0.000122324
GC1237_0142	Rv0127	mak	pep2 protein	Unclassified	Role category not yet assigned	No Data	D	0.0016783	0.0426989
GC1237_0143	Rv0128	Rv0128	Protein of unknown function (DUF1275) family	Unknown function	General	No Data	NE	0.0616784	0.109684
GC1237_0144	No annotated equivalent		conserved hypothetical protein					1	1
GC1237_0145	Rv0129c	fbpC	Antigen 85-C precursor (85C) (Antigen 85 complex C) (Ag85C) (Mycolyltransferase 85C) (Fibronectin-binding protein C)	Unclassified	Role category not yet assigned	No Data	NE	0.00304348	0.0461376
GC1237_0146	No annotated equivalent		conserved hypothetical protein					1	1
GC1237_0147	Rv0130	htdZ	MaoC family protein	Unknown function	General	No Data	NE	0.742611	0.736474
GC1237_0148	Rv0131c	fadE1	FadE1_3	Unclassified	Role category not yet assigned	No Data	NE	0.00620926	0.00691117
GC1237_0149	Rv0132c	fgd2	F420-dependent glucose-6-phosphate dehydrogenase	Energy metabolism	Glycolysis/gluconeogenesis	No Data	NE	0.0224526	0.0881105
GC1237_0150	Rv0133	Rv0133	acetyltransferase, GNAT family	Central intermediary metabolism	Other	No Data	NE	0.153012	0.153012
GC1237_0151	Rv0134	ephF	EphF	Unclassified	Role category not yet assigned	No Data	NE	0.671581	0.446255
GC1237_0153	Rv0135c	Rv0135c	transcriptional regulator, TetR family domain protein	Regulatory functions	DNA interactions	GO:0003700	NE	0.0728242	0.115683
GC1237_0154	Rv0136	cyp138	cytochrome P450	Energy metabolism	Electron transport	No Data	NE	0.224191	0.293733
GC1237_0155	Rv0137c	msrA	methionine-S-sulfoxide reductase	Protein fate	Protein modification and repair	GO:0000317	NE	0.8368	0.874664
GC1237_0156	Rv0138	Rv0138	conserved hypothetical protein	Hypothetical proteins	Conserved	GO:0000004	NE	0.499933	0.424927
GC1237_0157	Rv0139	Rv0139	conserved hypothetical protein	Hypothetical proteins	Conserved	GO:0000004	NE	0.0522875	0.127991
GC1237_0158	Rv0140	Rv0140	Domain of unknown function (DUF427) superfamily	Unknown function	General	No Data	NE	0.00397103	0.0202786
GC1237_0159	Rv0141c	Rv0141c	conserved hypothetical protein	Hypothetical proteins	Conserved	GO:0000004	NE	0.108179	0.0307696
GC1237_0160	Rv0142	Rv0142	conserved hypothetical protein	Hypothetical proteins	Conserved	GO:0000004	NE	0.687409	0.557155
GC1237_0161	Rv0143c	Rv0143c	chloride channel	Regulatory functions	Other	No Data	NE	0.0203401	0.0645477
GC1237_0162	No annotated equivalent		conserved hypothetical protein					0.8368	0.8368
GC1237_0163	Rv0144	Rv0144	probable transcription regulator Rv0144	Regulatory functions	Other	No Data	NE	0.0836264	0.50562
GC1237_0164	Rv0145	Rv0145	Mycobacterium tuberculosis paralogous family	Unknown function	General	No Data	NE	0.192917	0.404431
GC1237_0165	Rv0146	Rv0146	Mycobacterium tuberculosis paralogous family	Unknown function	General	No Data	NE	0.00616535	0.806856
GC1237_0166	Rv0147	Rv0147	aldehyde dehydrogenase, class 3	Energy metabolism	Fermentation	GO:0004029	NE	0.00175496	0.00118591
GC1237_0167	Rv0148	Rv0148	oxidoreductase, short-chain dehydrogenase/reductase family	Central intermediary metabolism	Other	No Data	NE	0.0107852	0.131458
GC1237_0168	Rv0149	Rv0149	FadB4	Unclassified	Role category not yet assigned	No Data	NE	0.00691575	0.0251148
GC1237_0169	Rv0150c	Rv0150c	PPE family protein	Unclassified	Role category not yet assigned	No Data	short	0.8368	0.831244
GC1237_0170	No annotated equivalent		conserved hypothetical protein					0.966687	0.966687
GC1237_0171	Rv0151c	PE1	PE family protein	Unclassified	Role category not yet assigned	No Data	NE	4.27811e-05	8.43571e-06
GC1237_0172	Rv0152c	PE2	PE family protein	Unclassified	Role category not yet assigned	No Data	NE	0.000526932	0.0180443
GC1237_0173	No annotated equivalent		PE_PGRS					0.12117	0.46666
GC1237_0174	Rv0153c	ptbB	PHOSPHOTYROSINE PROTEIN PHOSPHATASE PTPB (PROTEIN-TYROSINE-PHOSPHATASE)	Central intermediary metabolism	Other	No Data	D	1	0.999977
GC1237_0175	Rv0154c	fadE2	FadE2	Unclassified	Role category not yet assigned	No Data	NE	0.0256348	0.0256348
GC1237_0176	No annotated equivalent		conserved hypothetical protein					0.406904	0.41352
GC1237_0177	Rv0155	pntAa	PntAA	Unclassified	Role category not yet assigned	GO:0003957	NE	0.400979	0.00593576
GC1237_0178	Rv0156	pntAb	PntAB	Unclassified	Role category not yet assigned	GO:0008750	short	1	1
GC1237_0179	Rv0157	pntB	PntB	Energy metabolism	Photosynthesis	GO:0008750	NE	0.03181	0.314865
GC1237_0180	No annotated equivalent		conserved hypothetical protein					0.999998	0.999998
GC1237_0181	Rv0158	Rv0158	transcriptional regulator, TetR family domain protein	Regulatory functions	DNA interactions	GO:0003700	NE	0.00596481	0.0354804
GC1237_0182	Rv0159c	PE3	PE family protein	Unclassified	Role category not yet assigned	No Data	NE	3.92099e-08	0.000558322
GC1237_0183	Rv0160c	PE4	PE FAMILY PROTEIN	Unclassified	Role category not yet assigned	No Data	NE	0.000340955	0.000110313
GC1237_0184	Rv0161	Rv0161	FAD linked oxidase, C-terminal:FAD linked oxidase, N-terminal	Energy metabolism	Electron transport	No Data	NE	0.642317	0.84662
GC1237_0185	Rv0162c	adhE1	AdhE	Cell envelope	Surface structures	GO:0004022	NE	0.876225	0.963135
GC1237_0186	Rv0163	Rv0163	RIKEN cDNA 0610012H03	Unclassified	Role category not yet assigned	No Data	NE	0.999977	0.993672
GC1237_0187	Rv0164	TB18.5					NE	0.0309581	0.0690781
GC1237_0188	Rv0165c	mce1R	POSSIBLE TRANSCRIPTIONAL REGULATORY PROTEIN (PROBABLY GNTR-FAMILY)	Regulatory functions	Other	No Data	NE	0.55817	0.55817
GC1237_0189	Rv0166	fadD5	substrate--CoA ligase	Unclassified	Role category not yet assigned	No Data	NE	0.000142754	0.000148558
GC1237_0190	Rv0167	yrbE1A	conserved membrane protein yrbE1A	Cell envelope	Other	No Data	NE	0.51905	0.51151
GC1237_0191	Rv0168	yrbE1B	conserved membrane protein yrbE1B	Cell envelope	Other	No Data	NE	0.0254887	0.171479
GC1237_0192	Rv0169	mce1A	virulence factor	Cellular processes	Pathogenesis	No Data	NE	0.000322049	0.00868324
GC1237_0193	Rv0170	mce1B	virulence factor Mce family protein	Cellular processes	Pathogenesis	No Data	NE	0.101985	0.214126
GC1237_0194	Rv0171	mce1C	MCE-FAMILY PROTEIN MCE1C	Unclassified	Role category not yet assigned	No Data	NE	0.0733824	0.17166
GC1237_0195	Rv0172	mce1D	MCE-FAMILY PROTEIN MCE2DA [FIRST PART]	Unclassified	Role category not yet assigned	No Data	NE	0.0209406	0.0679366
GC1237_0196	Rv0173	lprK	virulence factor mce family protein	Cellular processes	Pathogenesis	No Data	NE	0.375983	0.3195
GC1237_0197	Rv0174	mce1F	virulence factor mce family protein	Cellular processes	Pathogenesis	No Data	NE	1.41419e-05	0.000168526
GC1237_0198	Rv0175	Rv0175	exported protein 996A27b	Cell envelope	Other	No Data	NE	0.314247	0.101378
GC1237_0199	Rv0176	Rv0176	conserved membrane protein ML2596	Cell envelope	Other	No Data	NE	0.415771	0.53866
GC1237_0200	Rv0177	Rv0177	conserved membrane protein ML2597	Cell envelope	Other	No Data	NE	0.655185	0.834175
GC1237_0201	Rv0178	Rv0178	conserved hypothetical protein	Hypothetical proteins	Conserved	GO:0000004	NE	0.488661	0.819641
GC1237_0202	Rv0179c	lprO	LprO	Central intermediary metabolism	Other	No Data	NE	0.00248813	0.0722169
GC1237_0203	Rv0180c	Rv0180c	membrane protein, putative	Cell envelope	Other	GO:0000004	NE	0.0175037	0.00124625
GC1237_0204	Rv0181c	Rv0181c	Protein yhhW	Unclassified	Role category not yet assigned	No Data	NE	0.00494596	0.0290011
GC1237_0205	Rv0182c	sigG	SigG	Regulatory functions	Other	No Data	NE	0.0213229	0.0947416
GC1237_0206	Rv0183	Rv0183	POSSIBLE LYSOPHOSPHOLIPASE	Central intermediary metabolism	Phosphorus compounds	GO:0004622	NE	0.454817	0.387599
GC1237_0207	Rv0184	Rv0184	conserved hypothetical protein	Hypothetical proteins	Conserved	GO:0000004	NE	0.512686	0.35092
GC1237_0208	Rv0185	Rv0185	conserved hypothetical protein	Hypothetical proteins	Conserved	GO:0000004	NE	0.023029	0.023029
GC1237_0209	Rv0186	bglS	BglS	Unclassified	Role category not yet assigned	GO:0008422	D	0.021413	0.00226553
GC1237_0210	No annotated equivalent	MymT	metallothionen					0.54747	0.557155
GC1237_0211	Rv0187	Rv0187	O-methyltransferase	Central intermediary metabolism	Other	No Data	NE	1	0.999998
GC1237_0212	Rv0188	Rv0188	conserved hypothetical protein	Hypothetical proteins	Conserved	GO:0000004	NE	0.51905	0.669323
GC1237_0213	Rv0189c	ilvD	dihydroxy-acid dehydratase	Amino acid biosynthesis	Pyruvate family	GO:0004160	E
GC1237_0214	Rv0190	Rv0190	DUF156	Unclassified	Role category not yet assigned	No Data	NE	0.327827	0.732597
GC1237_0215	Rv0191	Rv0191	sugar transporter family protein	Transport and binding proteins	Unknown substrate	No Data	NE	0.00216721	0.0855279
GC1237_0216	Rv0192	Rv0192	LppS_2	Unclassified	Role category not yet assigned	No Data	NE	0.346403	0.382526
GC1237_0217	Rv0193c	Rv0193c	conserved hypothetical protein	Hypothetical proteins	Conserved	GO:0000004	NE	0.00361748	0.0576824
GC1237_0218	No annotated equivalent		conserved hypothetical protein					0.54747	0.557155
GC1237_0219	Rv0194	Rv0194	ABC transporter, ATP-binding/permease protein	Unclassified	Role category not yet assigned	No Data	NE	1.23573e-07	7.4288e-06
GC1237_0220	Rv0195	Rv0195	transcriptional regulator, LuxR family	Regulatory functions	Other	No Data	NE	0.38821	0.79653
GC1237_0221	Rv0196	Rv0196	transcriptional regulator	Regulatory functions	Other	No Data	NE	0.755252	0.761323
GC1237_0222	Rv0197	Rv0197	POSSIBLE OXIDOREDUCTASE	Energy metabolism	Aerobic	No Data	NE	0.0386461	0.00441491
GC1237_0223	Rv0198c	zmp1	peptidase, M13 family	Protein fate	Degradation of proteins, peptides, and glycopeptides	No Data	NE	0.00461713	0.0663085
GC1237_0224	Rv0199	Rv0199	conserved membrane protein ML2614	Cell envelope	Other	No Data	NE	0.270423	0.22134
GC1237_0225	Rv0200	Rv0200	conserved hypothetical protein	Hypothetical proteins	Conserved	GO:0000004	NE	0.312434	0.143569
GC1237_0226	Rv0201c	Rv0201c	conserved hypothetical protein	Hypothetical proteins	Conserved	GO:0000004	NE	0.104012	0.301807
GC1237_0227	Rv0202c	mmpL11	MmpL11	Unclassified	Role category not yet assigned	No Data	NE	0.00303789	0.0403612
GC1237_0228	Rv0203	Rv0203	conserved hypothetical protein	Hypothetical proteins	Conserved	GO:0000004	NE	0.575573	0.567421
GC1237_0229	Rv0204c	Rv0204c	PROBABLE CONSERVED TRANSMEMBRANE PROTEIN	Cell envelope	Other	No Data	NE	0.301263	0.473988
GC1237_0230	Rv0205	Rv0205	Domain of unknown function, putative	Unclassified	Role category not yet assigned	No Data	NE	0.0891258	0.134046
GC1237_0231	Rv0206c	mmpL3	membrane protein, MmpL family	Cell envelope	Other	No Data	E
GC1237_0232	Rv0207c	Rv0207c	conserved hypothetical protein	Hypothetical proteins	Conserved	GO:0000004	NE	0.921254	0.348966
GC1237_0233	Rv0208c	Rv0208c	tRNA (guanine-N(7)-)-methyltransferase (tRNA(m7G46)-methyltransferase)	Unclassified	Role category not yet assigned	GO:0008176	E
GC1237_0234	Rv0209	Rv0209	conserved hypothetical protein	Hypothetical proteins	Conserved	GO:0000004	NE	0.963863	0.99801
GC1237_0235	Rv0210	Rv0210	conserved hypothetical protein	Hypothetical proteins	Conserved	GO:0000004	NE	0.749756	0.997345
GC1237_0236	Rv0211	pckA	Phosphoenolpyruvate carboxykinase	Energy metabolism	Glycolysis/gluconeogenesis	GO:0004613	D	0.0252165	0.00764539
GC1237_0237	Rv0212c	nadR	nicotinamide-nucleotide adenylyltransferase	Unclassified	Role category not yet assigned	GO:0000309	NE	0.188812	0.0265132
GC1237_0238	Rv0213c	Rv0213c	radical SAM domain protein protein	Unknown function	Enzymes of unknown specificity	GO:0003824	NE	2.13898e-05	0.000177781
GC1237_0239	Rv0214	fadD4	FadD4	Unclassified	Role category not yet assigned	No Data	NE	0.128505	0.0851713
GC1237_0240	Rv0215c	fadE3	acyl-CoA dehydrogenase	Fatty acid and phospholipid metabolism	Degradation	No Data	NE	0.00386028	0.134435
GC1237_0241	Rv0216	Rv0216	p40 protein	Unclassified	Role category not yet assigned	No Data	D	0.18551	0.0574716
GC1237_0242	Rv0217c	lipW	POSSIBLE ESTERASE LIPW	Cell envelope	Other	No Data	NE	3.53661e-05	6.01734e-06
GC1237_0243	Rv0218	Rv0218	Tat (twin-arginine translocation) pathway signal sequence domain protein	Unclassified	Role category not yet assigned	No Data	NE	0.00891117	0.0572266
GC1237_0244	Rv0219	Rv0219	conserved hypothetical protein	Hypothetical proteins	Conserved	GO:0000004	NE	0.505086	0.577142
GC1237_0245	Rv0220	lipC	LipC	Fatty acid and phospholipid metabolism	Degradation	No Data	NE	0.0171847	0.0895485
GC1237_0246	Rv0221	Rv0221	Uncharacterised protein family (UPF0089) family	Unclassified	Role category not yet assigned	No Data	NE	0.000425931	0.000175477
GC1237_0247	Rv0222	echA1	EchA1_2	Unclassified	Role category not yet assigned	No Data	NE	0.184286	0.240297
GC1237_0248	Rv0223c	Rv0223c	6-oxolauric acid dehydrogenase	Central intermediary metabolism	Other	No Data	D	0.0581926	0.0463835
GC1237_0249	Rv0224c	Rv0224c	POSSIBLE METHYLTRANSFERASE (METHYLASE)	Amino acid biosynthesis	Serine family	No Data	E
GC1237_0250	Rv0225	Rv0225	Predicted glycosyltransferases	Unclassified	Role category not yet assigned	No Data	E
GC1237_0251	Rv0226c	Rv0226c	conserved membrane protein ML2582	Cell envelope	Other	No Data	E
GC1237_0252	Rv0227c	Rv0227c	conserved hypothetical protein	Hypothetical proteins	Conserved	GO:0000004	E
GC1237_0253	Rv0228	Rv0228	acyltransferase	Central intermediary metabolism	Other	No Data	E
GC1237_0254	Rv0229c	Rv0229c	PIN domain protein	Unclassified	Role category not yet assigned	No Data	NE	0.630219	0.72988
GC1237_0255	No annotated equivalent		antitoxin					0.966687	0.966687
GC1237_0256	Rv0230c	php	parathion hydrolase	Unclassified	Role category not yet assigned	No Data	NE	0.0243693	0.028531
GC1237_0257	Rv0231	fadE4	FadE4	Unclassified	Role category not yet assigned	No Data	NE	0.00203287	1.38792e-06
GC1237_0258	Rv0232	Rv0232	probable transcription regulatory protein Rv0232	Regulatory functions	Other	No Data	NE	0.0260956	0.0830916
GC1237_0259	Rv0233	nrdB	NrdB	Purines, pyrimidines, nucleosides, and nucleotides	2'-Deoxyribonucleotide metabolism	No Data	NE	0.0141466	0.0101065
GC1237_0260	Rv0234c	gabD1	succinate-semialdehyde dehydrogenase	Central intermediary metabolism	Other	GO:0009013	D	0.324612	0.261985
GC1237_0261	Rv0235c	Rv0235c	possible integral membrane	Cell envelope	Other	No Data	D	0.00502834	0.0255206
GC1237_0262	Rv0236c	aftD	membrane protein, putative	Cell envelope	Other	GO:0000004	E
GC1237_0263	Rv0236A	Rv0236A					short	0.354197	0.354197
GC1237_0264	Rv0237	lpqI	LpqI	Unclassified	Role category not yet assigned	No Data	NE	0.263421	0.199626
GC1237_0265	Rv0238	Rv0238	transcription regulator (TetR/AcrR family) BH3102	Regulatory functions	Other	No Data	NE	0.0278005	0.0171004
GC1237_0266	Rv0239	vapB24	antitoxin	Hypothetical proteins	Conserved	GO:0000004	NE	0.966687	0.966687
GC1237_0267	Rv0240	vapC24	Mycobacterium tuberculosis paralogous family	Unknown function	General	No Data	NE	0.742611	0.856538
GC1237_0268	Rv0241c	htdX	MaoC domain protein	Unknown function	General	No Data	D	0.00346428	0.114286
GC1237_0269	Rv0242c	fabG4	FabG4	Unclassified	Role category not yet assigned	No Data	NE	0.238135	0.370564
GC1237_0270	Rv0243	fadA2	acetyltransferase homolog	Cellular processes	Toxin production and resistance	GO:0003988	NE	0.0902661	0.10213
GC1237_0271	Rv0244c	fadE5	FadE5	Unclassified	Role category not yet assigned	No Data	NE	0.0875368	0.379105
GC1237_0272	Rv0245	Rv0245	NADH:riboflavin 5-phosphate oxidoreductase	Unclassified	Role category not yet assigned	No Data	NE	0.585896	0.544463
GC1237_0273	Rv0246	Rv0246	membrane protein, putative	Cell envelope	Other	GO:0000004	NE	0.000943051	0.000881232
GC1237_0274	Rv0247c	Rv0247c	probable succinate dehydrogenase iron-sulfur protein Rv0247c [similarity]	Central intermediary metabolism	Other	GO:0000104	NE	0.575573	0.567694
GC1237_0275	Rv0248c	Rv0248c	succinate dehydrogenase, flavoprotein subunit	Energy metabolism	TCA cycle	No Data	D	0.00623245	1.12598e-05
GC1237_0276	Rv0249c	Rv0249c	conserved hypothetical protein	Hypothetical proteins	Conserved	GO:0000004	NE	0.0411011	0.118587
GC1237_0277	Rv0250c	Rv0250c	conserved hypothetical protein	Hypothetical proteins	Conserved	GO:0000004	NE	0.4903	0.407529
GC1237_0278	Rv0251c	hsp	Hsp	Cellular processes	Adaptations to atypical conditions	No Data	NE	0.742611	0.999999
GC1237_0279	Rv0252	nirB	NAD(P)H-dependent nitrite reductase, large subunit	Energy metabolism	Electron transport	GO:0008942	NE	0.000894961	0.00617
GC1237_0280	Rv0253	nirD	NAD(P)H-dependent nitrite reductase, small subunit	Unclassified	Role category not yet assigned	No Data	NE	0.28306	0.349034
GC1237_0281	Rv0254c	cobU	COBINAMIDE KINASE	Biosynthesis of cofactors, prosthetic groups, and carriers	Heme, porphyrin, and cobalamin	No Data	NE	0.144684	0.396658
GC1237_0282	Rv0255c	cobQ1	cobyric acid synthase CobQ	Biosynthesis of cofactors, prosthetic groups, and carriers	Heme, porphyrin, and cobalamin	GO:0004040	NE	0.300606	0.110251
GC1237_0283	Rv0256c	PPE2	PPE family protein	Unclassified	Role category not yet assigned	No Data	NE	0.522176	0.102868
GC1237_0284	No annotated equivalent		conserved hypothetical protein					0.742611	0.742611
GC1237_0285	Rv0258c	Rv0258c	conserved hypothetical protein	Hypothetical proteins	Conserved	GO:0000004	NE	0.386706	0.393104
GC1237_0286	Rv0259c	Rv0259c	chalcone/stilbene synthase family protein	Unclassified	Role category not yet assigned	No Data	NE	0.867919	0.354197
GC1237_0287	Rv0260c	Rv0260c	uroporphyrinogen-III synthase domain protein	Biosynthesis of cofactors, prosthetic groups, and carriers	Heme, porphyrin, and cobalamin	GO:0004852	D	0.373812	0.1511
GC1237_0288	Rv0261c	narK3	nitrite extrusion protein	Transport and binding proteins	Anions	No Data	NE	0.000310766	0.00157048
GC1237_0289	Rv0262c	aac	Aminoglycoside 2-N-acetyltransferase (AAC(2)-IC)	Cellular processes	Toxin production and resistance	No Data	NE	0.995076	0.963863
GC1237_0290	Rv0263c	Rv0263c	urea amidolyase-related protein	Unknown function	General	No Data	NE	0.233198	0.490135
GC1237_0291	Rv0264c	Rv0264c	Allophanate hydrolase subunit 1	Unclassified	Role category not yet assigned	No Data	NE	0.227963	0.4233
GC1237_0292	Rv0265c	Rv0265c	FecB2	Unclassified	Role category not yet assigned	No Data	NE	0.0246852	0.0255327
GC1237_0293	Rv0266c	oplA	5-oxoprolinase	Unclassified	Role category not yet assigned	GO:0047423	NE	0.00107643	0.0127947
GC1237_0294	Rv0267	narU	NarU, nitrite extrusion protein	Unclassified	Role category not yet assigned	No Data	NE	0.0932344	0.0548665
GC1237_0295	Rv0268c	Rv0268c					NE	0.966687	0.966687
GC1237_0296	No annotated equivalent		plasmid stabilisation protein					0.271129	0.271129
GC1237_0297	No annotated equivalent		conserved hypothetical protein					1	0.999998
GC1237_0298	Rv0269c	Rv0269c	ATP-dependent DNA ligase	Cell envelope	Biosynthesis and degradation of murein sacculus and peptidoglycan	No Data	NE	0.344667	0.282815
GC1237_0299	Rv0270	fadD2	FadD2	Cellular processes	Toxin production and resistance	No Data	NE	7.72558e-05	0.00127046
GC1237_0300	Rv0271c	fadE6	FadE6	Unclassified	Role category not yet assigned	No Data	NE	0.00188863	0.0826581
GC1237_0301	Rv0272c	Rv0272c	conserved hypothetical protein	Hypothetical proteins	Conserved	GO:0000004	NE	0.0518276	0.0494255
GC1237_0302	Rv0273c	Rv0273c	transcriptional regulator, TetR family domain protein	Regulatory functions	DNA interactions	GO:0003700	NE	0.351793	0.780099
GC1237_0303	Rv0275c	Rv0275c	POSSIBLE TRANSCRIPTIONAL REGULATORY PROTEIN (POSSIBLY TETR-FAMILY)	Regulatory functions	Other	No Data	NE	1	0.999977
GC1237_0304	Rv0276	Rv0276	conserved hypothetical protein	Hypothetical proteins	Conserved	GO:0000004	NE	0.00515223	0.0163604
GC1237_0305	Rv0277c	vapC25	Mycobacterium tuberculosis paralogous family	Unknown function	General	No Data	NE	0.357543	0.325027
GC1237_0306	Rv0748	vapB31	antitoxin	Hypothetical proteins	Conserved	GO:0000004	NE	0.210313	0.190845
GC1237_0307	Rv0278c	PE_PGRS3	PE_PGRS family protein	Unknown function	General	No Data	D	0.397691	0.357684
GC1237_0308	No annotated equivalent		conserved hypothetical protein					1	1
GC1237_0309	Rv0279c	PE_PGRS4	PE family domain protein	Unclassified	Role category not yet assigned	No Data	NE	0.1183	0.0462709
GC1237_0310	Rv0280	PPE3	PPE family protein	Unclassified	Role category not yet assigned	No Data	NE	0.00733997	0.142398
GC1237_0311	Rv0281	Rv0281	Mycobacterium tuberculosis paralogous family	Unknown function	General	No Data	NE	0.407529	0.538088
GC1237_0312	Rv0282	eccA3	ATPase, AAA family	Energy metabolism	ATP-proton motive force interconversion	No Data	E
GC1237_0313	Rv0283	eccB3	conserved membrane protein ML2536	Cell envelope	Other	No Data	E
GC1237_0314	Rv0284	eccC3	FtsK/SpoIIIE family protein	Unclassified	Role category not yet assigned	No Data	E
GC1237_0315	Rv0285	PE5	PE family protein	Unclassified	Role category not yet assigned	No Data	short	0.742611	0.736474
GC1237_0316	Rv0286	PPE4	PPE family protein	Unclassified	Role category not yet assigned	No Data	E
GC1237_0317	Rv0287	esxG	PE family protein	Unclassified	Role category not yet assigned	No Data	short	0.294698	0.29087
GC1237_0318	Rv0288	esxH	ESAT-6 like protein esxH (10 kDa antigen CFP7) (Low molecular weightprotein antigen 7) (CFP-7) (Protein TB10.4)	Protein fate	Protein folding and stabilization	No Data	NE	0.0389638	0.0499105
GC1237_0319	Rv0289	espG3	conserved hypothetical protein	Hypothetical proteins	Conserved	GO:0000004	E
GC1237_0320	Rv0290	eccD3	conserved membrane protein ML2529	Cell envelope	Other	No Data	E
GC1237_0321	Rv0291	mycP3	Subtilase family domain protein	Protein fate	Degradation of proteins, peptides, and glycopeptides	No Data	E
GC1237_0322	Rv0292	eccE3	conserved membrane protein ML2527	Cell envelope	Other	No Data	D	0.106923	0.16003
GC1237_0323	Rv0293c	Rv0293c	conserved hypothetical protein	Hypothetical proteins	Conserved	GO:0000004	NE	0.0345086	0.0526794
GC1237_0324	Rv0294	tam	Trans-aconitate 2-methyltransferase	Unclassified	Role category not yet assigned	GO:0030798	NE	0.0573309	0.0603346
GC1237_0325	Rv0295c	Rv0295c	conserved hypothetical protein	Hypothetical proteins	Conserved	GO:0000004	NE	0.960987	0.608295
GC1237_0326	Rv0296c	Rv0296c	sulfatase family protein	Central intermediary metabolism	Sulfur metabolism	No Data	NE	0.339716	0.00502324
GC1237_0327	Rv0297	PE_PGRS5	PE family domain protein	Unclassified	Role category not yet assigned	No Data	NE	0.190845	0.188056
GC1237_0328	Rv0298	Rv0298	Ribbon-helix-helix protein, copG family domain protein	Regulatory functions	DNA interactions	No Data	NE	0.103551	0.0269871
GC1237_0329	Rv0299	Rv0299	conserved hypothetical protein	Hypothetical proteins	Conserved	GO:0000004	NE	0.966687	0.966687
GC1237_0330	Rv0301	vapC2	PIN domain, putative	Unclassified	Role category not yet assigned	No Data	NE	0.531369	0.033513
GC1237_0331	Rv0302	Rv0302	lexA repressor-like protein	Regulatory functions	Other	No Data	NE	0.138035	0.336091
GC1237_0332	Rv0303	Rv0303	similar to WW domain containing oxidoreductase	Energy metabolism	Aerobic	GO:0016630	NE	0.0129799	0.0516754
GC1237_0333	Rv0304c	PPE5	PPE family protein	Unclassified	Role category not yet assigned	No Data	NE	7.60041e-16	9.19984e-14
GC1237_0334	Rv0306	Rv0306	nitroreductase family protein	Central intermediary metabolism	Other	No Data	NE	0.315823	0.468794
GC1237_0335	Rv0307c	Rv0307c	conserved hypothetical protein	Hypothetical proteins	Conserved	GO:0000004	NE	0.19511	0.263931
GC1237_0336	Rv0308	Rv0308	PAP2 superfamily domain protein	Unclassified	Role category not yet assigned	No Data	NE	0.0490434	0.0472203
GC1237_0337	Rv0309	Rv0309	conserved hypothetical protein	Hypothetical proteins	Conserved	GO:0000004	NE	0.0363856	0.044091
GC1237_0338	Rv0310c	Rv0310c	Bile acid-inducible operon protein E	Energy metabolism	Other	No Data	NE	0.575573	0.575573
GC1237_0339	Rv0311	Rv0311	conserved hypothetical protein	Hypothetical proteins	Conserved	GO:0000004	D	0.548478	0.83579
GC1237_0340	No annotated equivalent		conserved hypothetical protein					0.966687	0.966687
GC1237_0341	Rv0312	Rv0312	conserved hypothetical protein	Hypothetical proteins	Conserved	GO:0000004	NE	0.332172	0.621032
GC1237_0342	Rv0313	Rv0313	conserved hypothetical protein	Hypothetical proteins	Conserved	GO:0000004	NE	0.183058	0.463051
GC1237_0343	Rv0314c	Rv0314c	POSSIBLE CONSERVED MEMBRANE PROTEIN	Cell envelope	Other	No Data	NE	0.00162395	0.0127835
GC1237_0344	Rv0315	Rv0315	beta-1,3-glucanase IIa	Energy metabolism	Biosynthesis and degradation of polysaccharides	No Data	NE	0.287912	0.296779
GC1237_0345	Rv0316	Rv0316	Muconolactone delta-isomerase family	Fatty acid and phospholipid metabolism	Biosynthesis	No Data	NE	0.591976	0.55817
GC1237_0346	Rv0317c	glpQ2	probable glpQ2 protein	Energy metabolism	Electron transport	No Data	NE	0.0481576	0.0505022
GC1237_0347	No annotated equivalent		conserved hypothetical protein					1	0.999998
GC1237_0348	Rv0318c	Rv0318c					NE	0.962966	0.966687
GC1237_0349	Rv0319	pcp	pyrrolidone-carboxylate peptidase	Protein fate	Degradation of proteins, peptides, and glycopeptides	GO:0004219	NE	0.966687	0.966687
GC1237_0350	Rv0320	Rv0320	conserved hypothetical protein	Hypothetical proteins	Conserved	GO:0000004	NE	0.436048	0.468657
GC1237_0351	Rv0321	dcd	Deoxycytidine triphosphate deaminase (dCTP deaminase)	Purines, pyrimidines, nucleosides, and nucleotides	2'-Deoxyribonucleotide metabolism	GO:0008829	NE	0.603235	0.876225
GC1237_0352	Rv0322	udgA	UdgA	Unclassified	Role category not yet assigned	GO:0003979	D	0.0114653	0.0694314
GC1237_0353	Rv0323c	Rv0323c	Uncharacterized LmbE-like protein, COG2120 family	Unclassified	Role category not yet assigned	No Data	NE	1	0.999983
GC1237_0354	Rv0324	Rv0324	transcriptional regulator, ArsR family	Regulatory functions	Other	No Data	NE	0.497301	0.998495
GC1237_0355	Rv0326	Rv0326	conserved hypothetical protein	Hypothetical proteins	Conserved	GO:0000004	NE	0.158492	0.0663019
GC1237_0356	Rv0327c	cyp135A1	POSSIBLE CYTOCHROME P450 135A1 CYP135A1	Energy metabolism	Electron transport	No Data	D	0.00400683	0.000173513
GC1237_0357	Rv0328	Rv0328	transcriptional regulator, TetR family domain protein	Regulatory functions	DNA interactions	GO:0003700	NE	0.658238	0.29415
GC1237_0358	Rv0329c	Rv0329c	conserved hypothetical protein	Hypothetical proteins	Conserved	GO:0000004	NE	0.216256	0.216256
GC1237_0359	Rv0330c	Rv0330c	transcriptional regulator, TetR family domain protein	Regulatory functions	DNA interactions	GO:0003700	NE	0.870199	0.865036
GC1237_0360	Rv0331	Rv0331	conserved hypothetical protein	Hypothetical proteins	Conserved	GO:0000004	NE	0.0748714	0.477484
GC1237_0361	Rv0332	Rv0332	Protein of unknown function (DUF1503) superfamily	Unknown function	General	No Data	NE	0.881226	0.554747
GC1237_0362	Rv0333	Rv0333	conserved hypothetical protein	Hypothetical proteins	Conserved	GO:0000004	NE	0.736474	0.865036
GC1237_0363	Rv0334	rmlA	glucose-1-phosphate thymidylyltransferase	Cell envelope	Biosynthesis and degradation of surface polysaccharides and lipopolysaccharides	GO:0008879	E
GC1237_0364	Rv0335c	PE6	PE-PGRS FAMILY PROTEIN	Unclassified	Role category not yet assigned	No Data	short	1	1
GC1237_0366	Rv0337c	aspC	AspC	Amino acid biosynthesis	Aspartate family	GO:0004069	E
GC1237_0367	Rv0338c	Rv0338c	ferredoxin, 4Fe-4S	Energy metabolism	Electron transport	No Data	D	0.000593956	0.0185186
GC1237_0368	Rv0339c	Rv0339c	transcriptional regulator, LuxR family domain protein	Regulatory functions	DNA interactions	No Data	NE	0.496138	0.344778
GC1237_0369	Rv0340	Rv0340	conserved hypothetical protein	Hypothetical proteins	Conserved	GO:0000004	NE	0.999995	0.999998
GC1237_0370	Rv0341	iniB	Isoniazid inductible gene protein IniB	Hypothetical proteins	Conserved	GO:0000004	NE	0.759658	0.655185
GC1237_0371	Rv0342	iniA	ISONIAZID INDUCTIBLE GENE PROTEIN INIA	Unclassified	Role category not yet assigned	No Data	NE	0.00218239	0.0026851
GC1237_0372	Rv0343	iniC	Isoniazid inductible gene protein IniB	Hypothetical proteins	Conserved	GO:0000004	NE	0.8368	0.831516
GC1237_0373	No annotated equivalent		conserved hypothetical protein					0.966687	0.966687
GC1237_0374	Rv0344c	lpqJ	LpqJ	Unclassified	Role category not yet assigned	No Data	NE	0.966687	0.966687
GC1237_0375	No annotated equivalent		conserved hypothetical protein					0.278121	0.278121
GC1237_0376	Rv0345	Rv0345	conserved hypothetical protein	Hypothetical proteins	Conserved	GO:0000004	NE	0.755252	0.753933
GC1237_0377	Rv0346c	ansP2	L-asparagine permease (L-asparagine transport protein)	Unclassified	Role category not yet assigned	No Data	NE	0.0297881	0.0412488
GC1237_0378	No annotated equivalent		conserved hypothetical protein					0.999998	1
GC1237_0379	Rv0347	Rv0347	conserved hypothetical protein	Hypothetical proteins	Conserved	GO:0000004	E
GC1237_0380	Rv0348	Rv0348	probable transcription regulator Rv0348	Regulatory functions	Other	No Data	NE	0.999998	0.999995
GC1237_0381	No annotated equivalent		conserved hypothetical protein					0.557155	0.557155
GC1237_0382	Rv0349	Rv0349	conserved hypothetical protein	Hypothetical proteins	Conserved	GO:0000004	NE	0.966687	0.959987
GC1237_0383	Rv0350	dnaK	dnaK-type molecular chaperone dnaK	Unclassified	Role category not yet assigned	No Data	E
GC1237_0384	Rv0351	grpE	GrpE protein (HSP-70 cofactor)	Unclassified	Role category not yet assigned	No Data	E
GC1237_0385	Rv0352	dnaJ1	Chaperone protein dnaJ	Cell envelope	Surface structures	No Data	NE	0.963863	0.871444
GC1237_0386	No annotated equivalent		hypothetical protein					0.557155	0.557155
GC1237_0387	Rv0353	hspR	HspR	Cellular processes	Adaptations to atypical conditions	No Data	NE	0.0905481	0.0905481
GC1237_0388	Rv0354c	PPE7	PPE FAMILY PROTEIN	Unclassified	Role category not yet assigned	No Data	NE	0.713196	0.129189
GC1237_0389	Rv0355c	PPE8	PPE FAMILY PROTEIN	Unclassified	Role category not yet assigned	No Data	NE	1.36517e-11	3.86472e-10
GC1237_0391	No annotated equivalent		conserved hypothetical protein					0.999951	0.963863
GC1237_0392	Rv0356c	Rv0356c	thioesterase family protein domain protein	Unknown function	General	GO:0006631	NE	0.12376	0.21665
GC1237_0393	Rv0357c	purA	adenylosuccinate synthetase	Purines, pyrimidines, nucleosides, and nucleotides	Purine ribonucleotide biosynthesis	GO:0004019	E
GC1237_0394	Rv0358	Rv0358	conserved hypothetical protein	Hypothetical proteins	Conserved	GO:0000004	E
GC1237_0395	Rv0359	Rv0359	Membrane metalloprotease	Protein fate	Degradation of proteins, peptides, and glycopeptides	No Data	NE	0.140035	0.0916163
GC1237_0396	Rv0360c	Rv0360c	conserved hypothetical protein	Hypothetical proteins	Conserved	GO:0000004	NE	0.0961247	0.257512
GC1237_0397	Rv0361	Rv0361	conserved hypothetical protein	Hypothetical proteins	Conserved	GO:0000004	NE	0.8368	0.8368
GC1237_0398	Rv0362	mgtE	magnesium transporter	Transport and binding proteins	Cations and iron carrying compounds	GO:0015095	NE	0.0154479	0.0324148
GC1237_0399	Rv0363c	fba	fructose-bisphosphate aldolase, class II	Energy metabolism	Glycolysis/gluconeogenesis	GO:0004332	NE	0.0117318	0.0117318
GC1237_0400	Rv0364	Rv0364	POSSIBLE CONSERVED TRANSMEMBRANE PROTEIN	Cell envelope	Other	No Data	D	0.786911	0.436048
GC1237_0401	Rv0365c	Rv0365c	unnamed protein product; orf 1	Unclassified	Role category not yet assigned	No Data	NE	0.0390541	0.0256565
GC1237_0402	Rv0366c	Rv0366c	conserved hypothetical protein	Hypothetical proteins	Conserved	GO:0000004	NE	0.38821	0.38821
GC1237_0403	Rv0367c	Rv0367c	conserved hypothetical protein	Hypothetical proteins	Conserved	GO:0000004	NE	0.966687	0.966687
GC1237_0404	Rv0368c	Rv0368c	VWA domain containing CoxE-like protein family	Energy metabolism	Electron transport	No Data	NE	0.0746538	0.804745
GC1237_0405	Rv0369c	Rv0369c	Carbon monoxide dehydrogenase subunit G (CoxG) family	Central intermediary metabolism	Other	No Data	NE	0.51905	0.51905
GC1237_0406	Rv0370c	Rv0370c	POSSIBLE OXIDOREDUCTASE	Energy metabolism	Aerobic	No Data	NE	0.513285	0.51905
GC1237_0407	Rv0371c	Rv0371c	probable membrane protein	Cell envelope	Other	No Data	NE	0.966687	0.966687
GC1237_0408	Rv0372c	Rv0372c	xanthine dehydrogenase accessory factor, putative subfamily, putative	Central intermediary metabolism	Other	No Data	NE	1	0.999991
GC1237_0409	Rv0373c	Rv0373c	carbon-monoxide dehydrogenase large chain homolog Rv0373c	Unclassified	Role category not yet assigned	GO:0018492	D	0.00526365	0.00100155
GC1237_0410	Rv0374c	Rv0374c	carbon-monoxide dehydrogenase small chain homolog Rv0374c	Unclassified	Role category not yet assigned	GO:0018492	NE	0.610023	0.610023
GC1237_0411	Rv0375c	Rv0375c	carbon-monoxide dehydrogenase medium chain homolog Rv0375c	Unclassified	Role category not yet assigned	GO:0018492	NE	0.966687	0.966687
GC1237_0412	Rv0376c	Rv0376c	Csw009	Unclassified	Role category not yet assigned	No Data	D	0.111847	0.992105
GC1237_0413	Rv0377	Rv0377	Putative HTH-type transcriptional regulator Rv0377/MT0391	Regulatory functions	Other	No Data	NE	0.8368	0.8368
GC1237_0414	No annotated equivalent		conserved hypothetical protein					0.999998	1
GC1237_0415	Rv0379	secE2	Protein of unknown function (DUF1458) superfamily	Unknown function	General	No Data	NE	0.962966	0.963863
GC1237_0416	Rv0380c	Rv0380c	SPOU RRNA METHYLASE FAMILY PROTEIN	DNA metabolism	DNA replication, recombination, and repair	No Data	NE	0.128504	0.465053
GC1237_0417	Rv0381c	Rv0381c	lipoprotein, putative	Cell envelope	Other	GO:0000004	NE	0.413961	0.37225
GC1237_0418	Rv0382c	pyrE	orotate phosphoribosyltransferase	Purines, pyrimidines, nucleosides, and nucleotides	Pyrimidine ribonucleotide biosynthesis	GO:0004588	E
GC1237_0419	Rv0383c	Rv0383c	conserved hypothetical protein	Hypothetical proteins	Conserved	GO:0000004	NE	0.327519	0.538514
GC1237_0420	Rv0384c	clpB	clpB	Protein fate	Degradation of proteins, peptides, and glycopeptides	No Data	NE	0.735808	0.300044
GC1237_0421	Rv0385	Rv0385	oxidoreductase, putative	Central intermediary metabolism	Other	No Data	NE	0.0692069	0.00306658
GC1237_0422	Rv0386	Rv0386	transcriptional regulator, LuxR family	Regulatory functions	Other	No Data	NE	0.00199064	0.00732395
GC1237_0423	Rv0387c	Rv0387c	hypothetical protein	No Data	No Data	No Data	NE	0.606073	0.103613
GC1237_0424	Rv0388c	PPE9	PPE family protein	Unclassified	Role category not yet assigned	No Data	NE	0.95486	0.687409
GC1237_0425	No annotated equivalent		conserved hypothetical protein					0.789923	0.742611
GC1237_0426	Rv0389	purT	phosphoribosylglycinamide formyltransferase 2	Purines, pyrimidines, nucleosides, and nucleotides	Purine ribonucleotide biosynthesis	GO:0004644	NE	0.549104	0.901796
GC1237_0427	Rv0390	Rv0390					NE	0.966687	0.966687
GC1237_0428	Rv0391	metZ	O-succinylhomoserine sulfhydrylase	Amino acid biosynthesis	Aspartate family	GO:0008652	D	0.0274287	0.0275929
GC1237_0429	Rv0392c	ndhA	NADH dehydrogenase	Energy metabolism	Aerobic	No Data	NE	0.189481	0.515469
GC1237_0430	Rv0515	Rv0515	CONSERVED 13E12 REPEAT FAMILY PROTEIN	Unknown function	General	No Data	NE	0.00451088	0.12259
GC1237_0431	Rv0393	Rv0393	CONSERVED 13E12 REPEAT FAMILY PROTEIN	Unknown function	General	No Data	NE	0.743415	0.751415
GC1237_0432	Rv0394c	Rv0394c	conserved hypothetical protein	Hypothetical proteins	Conserved	GO:0000004	NE	0.718305	0.695671
GC1237_0433	Rv0395	Rv0395					NE	0.604632	0.557155
GC1237_0434	Rv0396	Rv0396	conserved hypothetical protein	Hypothetical proteins	Conserved	GO:0000004	NE	0.736474	0.866299
GC1237_0435	Rv0397	Rv0397	CONSERVED 13E12 REPEAT FAMILY PROTEIN	Unknown function	General	No Data	NE	0.881226	0.361302
GC1237_0436	Rv0398c	Rv0398c	conserved hypothetical protein	Hypothetical proteins	Conserved	GO:0000004	NE	0.392268	0.392268
GC1237_0437	Rv0399c	lpqK	beta-lactamase	Cellular processes	Toxin production and resistance	GO:0008800	NE	0.466192	0.782915
GC1237_0438	Rv0400c	fadE7	FadE7	Unclassified	Role category not yet assigned	GO:0004361	NE	0.225999	0.216256
GC1237_0439	Rv0401	Rv0401	conserved hypothetical protein	Hypothetical proteins	Conserved	GO:0000004	NE	0.963863	0.962966
GC1237_0440	Rv0402c	mmpL1	MmpL4_5	Unclassified	Role category not yet assigned	No Data	NE	6.32871e-05	3.44658e-05
GC1237_0441	Rv0403c	mmpS1	MmpS6 protein	Unclassified	Role category not yet assigned	No Data	NE	0.549745	0.075181
GC1237_0442	No annotated equivalent		conserved hypothetical protein					0.8368	0.8368
GC1237_0443	Rv0404	fadD30	FATTY-ACID-CoA LIGASE FADD28 (FATTY-ACID-CoA SYNTHETASE) (FATTY-ACID-CoA SYNTHASE)	Unclassified	Role category not yet assigned	No Data	D	1.30462e-05	2.48657e-07
GC1237_0444	Rv0405	pks6	polyketide synthase	Cellular processes	Toxin production and resistance	No Data	D	2.06268e-06	1.09654e-07
GC1237_0445	Rv0407	fgd1	F420-dependent glucose-6-P dehydrogenase	Central intermediary metabolism	Other	No Data	NE	0.0158017	0.00824103
GC1237_0446	Rv0408	pta	Phosphate acetyltransferase (Phosphotransacetylase)	Unclassified	Role category not yet assigned	GO:0008959	NE	0.173689	0.0274003
GC1237_0447	Rv0409	ackA	acetate kinase	Energy metabolism	Fermentation	GO:0006113	NE	0.0332138	0.03012
GC1237_0448	Rv0410c	pknG	serine/threonine protein kinase	Regulatory functions	Other	GO:0004672	E
GC1237_0449	Rv0411c	glnH	GlnH	Transport and binding proteins	Amino acids, peptides and amines	No Data	E
GC1237_0450	Rv0412c	Rv0412c	conserved hypothetical protein	Hypothetical proteins	Conserved	GO:0000004	D	0.51354	0.357961
GC1237_0451	Rv0413	mutT3	MutT3	Unclassified	Role category not yet assigned	No Data	NE	0.133996	0.455007
GC1237_0452	Rv0414c	thiE	thiamine-phosphate pyrophosphorylase	Biosynthesis of cofactors, prosthetic groups, and carriers	Thiamine	GO:0004789	E
GC1237_0453	Rv0415	thiO	POSSIBLE THIAMINE BIOSYNTHESIS OXIDOREDUCTASE THIO	Energy metabolism	Aerobic	No Data	E
GC1237_0454	Rv0416	thiS	thiamine biosynthesis protein ThiS	Biosynthesis of cofactors, prosthetic groups, and carriers	Thiamine	GO:0003824	short	0.999996	0.999998
GC1237_0455	Rv0417	thiG	Thiazole biosynthesis protein thiG	Cell envelope	Biosynthesis and degradation of surface polysaccharides and lipopolysaccharides	No Data	E
GC1237_0456	No annotated equivalent		conserved hypothetical protein					0.229567	0.231565
GC1237_0457	Rv0418	lpqL	hydrolase	Central intermediary metabolism	Other	No Data	NE	0.00503422	0.00271494
GC1237_0458	Rv0419	lpqM	POSSIBLE LIPOPROTEIN PEPTIDASE LPQM	Protein fate	Degradation of proteins, peptides, and glycopeptides	No Data	NE	0.762909	0.14141
GC1237_0459	Rv0420c	Rv0420c	POSSIBLE TRANSMEMBRANE PROTEIN	Cell envelope	Other	No Data	NE	0.734574	0.999988
GC1237_0460	Rv0421c	Rv0421c	conserved hypothetical protein	Hypothetical proteins	Conserved	GO:0000004	NE	0.197816	0.197816
GC1237_0461	Rv0422c	thiD	phosphomethylpyrimidine kinase	Biosynthesis of cofactors, prosthetic groups, and carriers	Thiamine	GO:0008972	E
GC1237_0462	Rv0423c	thiC	thiamin biosynthesis protein ThiC	Biosynthesis of cofactors, prosthetic groups, and carriers	Other	No Data	E
GC1237_0463	Rv0424c	Rv0424c	conserved hypothetical protein	Hypothetical proteins	Conserved	GO:0000004	NE	0.295698	0.693041
GC1237_0464	Rv0425c	ctpH	cation-transporting ATPase, E1-E2 family	Transport and binding proteins	Cations and iron carrying compounds	No Data	NE	0.0192928	0.0163894
GC1237_0465	Rv0426c	Rv0426c	conserved hypothetical protein	Hypothetical proteins	Conserved	GO:0000004	NE	0.345778	0.626853
GC1237_0466	Rv0427c	xthA	XthA	Unclassified	Role category not yet assigned	GO:0008853	NE	0.350726	0.305395
GC1237_0467	Rv0428c	Rv0428c	acetyltransferase	Central intermediary metabolism	Other	No Data	NE	0.742611	0.999516
GC1237_0468	Rv0429c	def	peptide deformylase	Protein fate	Protein modification and repair	GO:0006464	E
GC1237_0469	Rv0430	Rv0430	conserved hypothetical protein	Hypothetical proteins	Conserved	GO:0000004	NE	0.742611	0.742611
GC1237_0470	Rv0431	Rv0431	AT103 protein	Central intermediary metabolism	Other	No Data	NE	0.0481576	0.0481576
GC1237_0471	Rv0432	sodC	Superoxide dismutase [Cu-Zn] precursor	Cellular processes	Detoxification	GO:0004784	NE	0.0383166	0.0584514
GC1237_0472	Rv0433	Rv0433	uncharacterized enzyme subfamily, putative	Protein fate	Degradation of proteins, peptides, and glycopeptides	No Data	NE	0.376348	0.013388
GC1237_0473	Rv0434	Rv0434	ATP-dependent protease La (LON) domain subfamily	Protein fate	Degradation of proteins, peptides, and glycopeptides	No Data	NE	0.0769202	0.038293
GC1237_0474	No annotated equivalent		conserved hypothetical protein					0.0573309	0.0573309
GC1237_0475	Rv0435c	Rv0435c	Pk-cdcA	Unclassified	Role category not yet assigned	No Data	NE	0.0240388	0.0460631
GC1237_0476	Rv0436c	pssA	CDP-diacylglycerol--serine O-phosphatidyltransferase	Fatty acid and phospholipid metabolism	Biosynthesis	GO:0003882	NE	0.120826	0.0185946
GC1237_0477	Rv0437c	psd	phosphatidylserine decarboxylase	Fatty acid and phospholipid metabolism	Biosynthesis	GO:0004609	NE	0.09789	0.0210533
GC1237_0478	Rv0438c	moeA2	MoaA3	Biosynthesis of cofactors, prosthetic groups, and carriers	Molybdopterin	No Data	NE	0.330461	0.431244
GC1237_0479	Rv0439c	Rv0439c	oxidoreductase, short-chain dehydrogenase/reductase family	Central intermediary metabolism	Other	No Data	NE	0.578812	0.0173697
GC1237_0480	Rv0440	groEL2	65K antigen mbaA	Cell envelope	Other	No Data	E
GC1237_0481	Rv0441c	Rv0441c	conserved hypothetical protein	Hypothetical proteins	Conserved	GO:0000004	NE	0.96092	0.963863
GC1237_0482	Rv0442c	PPE10	PPE family domain protein	Unknown function	General	No Data	NE	0.877272	0.0230217
GC1237_0483	Rv0443	Rv0443	conserved hypothetical protein	Hypothetical proteins	Conserved	GO:0000004	NE	0.0141568	0.243721
GC1237_0484	Rv0444c	rskA	conserved hypothetical protein	Hypothetical proteins	Conserved	GO:0000004	NE	0.513285	0.55817
GC1237_0485	Rv0445c	sigK	RpoE	Transcription	DNA-dependent RNA polymerase	No Data	NE	0.102763	0.0573618
GC1237_0486	Rv0446c	Rv0446c	Protein of unknown function (DUF1295) family	Unknown function	General	No Data	NE	0.400171	0.393696
GC1237_0487	Rv0447c	ufaA1	cyclopropane-fatty-acyl-phospholipid synthase	Cell envelope	Biosynthesis and degradation of surface polysaccharides and lipopolysaccharides	GO:0008825	NE	0.0214205	0.000231892
GC1237_0488	Rv0448c	Rv0448c	Protein of unknown function (DUF1365) superfamily	Unknown function	General	No Data	NE	0.0342318	0.127576
GC1237_0489	Rv0449c	Rv0449c	dehydrogenase	Central intermediary metabolism	Other	No Data	NE	0.34399	0.0472514
GC1237_0490	Rv0450c	mmpL4	membrane protein, MmpL family	Cell envelope	Other	No Data	D	1.65941e-09	6.15664e-10
GC1237_0491	Rv0451c	mmpS4	TmtpA	Unclassified	Role category not yet assigned	No Data	E
GC1237_0492	Rv0452	Rv0452	transcriptional regulator, TetR family domain protein	Regulatory functions	DNA interactions	GO:0003700	NE	0.423784	0.318963
GC1237_0493	Rv0453	PPE11	PPE family protein	Unclassified	Role category not yet assigned	No Data	NE	0.908739	0.988592
GC1237_0494	No annotated equivalent		conserved hypothetical protein					0.761323	0.755252
GC1237_0495	Rv0455c	Rv0455c	conserved hypothetical protein	Hypothetical proteins	Conserved	GO:0000004	E
GC1237_0496	Rv0456c	echA2	EchA2	Unclassified	Role category not yet assigned	No Data	NE	0.576039	0.763483
GC1237_0497	No annotated equivalent		conserved hypothetical protein					0.966687	0.966687
GC1237_0498	Rv0457c	Rv0457c	prolyl oligopeptidase family protein	Protein fate	Degradation of proteins, peptides, and glycopeptides	No Data	D	0.0594888	0.0963489
GC1237_0499	Rv0458	Rv0458	ThcA	Unclassified	Role category not yet assigned	GO:0004029	NE	0.000109736	0.00030361
GC1237_0500	Rv0459	Rv0459	Protein of unknown function (DUF779) family	Unknown function	General	No Data	NE	0.390781	0.167173
GC1237_0501	Rv0460	Rv0460	lipoprotein, putative	Cell envelope	Other	GO:0000004	NE	1	1
GC1237_0502	Rv0461	Rv0461	conserved hypothetical protein	Hypothetical proteins	Conserved	GO:0000004	NE	0.0343828	0.0152701
GC1237_0503	Rv0462	lpdC	dihydrolipoamide dehydrogenase	Energy metabolism	Pyruvate dehydrogenase	GO:0004148	E
GC1237_0504	Rv0463	Rv0463	conserved hypothetical protein	Hypothetical proteins	Conserved	GO:0000004	NE	0.736474	0.985702
GC1237_0505	Rv0464c	Rv0464c	conserved hypothetical protein	Hypothetical proteins	Conserved	GO:0000004	NE	0.287711	0.856435
GC1237_0506	Rv0465c	Rv0465c	transcriptional regulator, MerR family	Regulatory functions	Other	No Data	NE	0.00797995	0.0033406
GC1237_0507	Rv0466	Rv0466	conserved hypothetical protein	Hypothetical proteins	Conserved	GO:0000004	NE	0.461165	0.12117
GC1237_0508	Rv0467	icl1	isocitrate lyase	Energy metabolism	TCA cycle	GO:0004451	NE	0.31608	0.273756
GC1237_0509	Rv0468	fadB2	FadB2	Unclassified	Role category not yet assigned	GO:0008691	NE	0.219297	0.62023
GC1237_0510	Rv0469	umaA	UmaA1	Unclassified	Role category not yet assigned	No Data	NE	0.00171722	0.0032976
GC1237_0511	Rv0470c	pcaA	Mycolic acid synthase	Energy metabolism	ATP-proton motive force interconversion	GO:0008825	NE	0.26407	0.170529
GC1237_0512	No annotated equivalent		conserved hypothetical protein					0.966687	0.963863
GC1237_0513	Rv0471c	Rv0471c	conserved hypothetical protein	Hypothetical proteins	Conserved	GO:0000004	NE	0.57432	0.863053
GC1237_0514	Rv0472c	Rv0472c	transcriptional regulator, TetR family	Regulatory functions	Other	No Data	NE	0.0197188	0.00532887
GC1237_0515	Rv0473	Rv0473	POSSIBLE CONSERVED TRANSMEMBRANE PROTEIN	Cell envelope	Other	No Data	NE	0.0549177	0.0359445
GC1237_0516	Rv0474	Rv0474	transcriptional regulator	Regulatory functions	Other	No Data	NE	0.286272	0.300345
GC1237_0517	Rv0475	hbhA	heparin-binding hemagglutinin	Cellular processes	Chemotaxis and motility	No Data	NE	0.999991	0.412145
GC1237_0518	Rv0476	Rv0476	conserved membrane protein ML2453	Cell envelope	Other	No Data	NE	0.133996	0.236278
GC1237_0519	Rv0477	Rv0477	conserved hypothetical protein	Hypothetical proteins	Conserved	GO:0000004	NE	1	1
GC1237_0520	Rv0478	deoC	deoxyribose-phosphate aldolase	Purines, pyrimidines, nucleosides, and nucleotides	Other	GO:0004139	NE	1	0.999998
GC1237_0521	Rv0479c	Rv0479c	conserved hypothetical protein	Hypothetical proteins	Conserved	GO:0000004	E
GC1237_0522	Rv0480c	Rv0480c	POSSIBLE AMIDOHYDROLASE	Central intermediary metabolism	Other	No Data	NE	0.934254	0.694478
GC1237_0523	Rv0481c	Rv0481c	conserved hypothetical protein	Hypothetical proteins	Conserved	GO:0000004	NE	0.665075	0.291891
GC1237_0524	Rv0482	murB	UDP-N-acetylenolpyruvoylglucosamine reductase	Cell envelope	Biosynthesis and degradation of murein sacculus and peptidoglycan	GO:0008762	E
GC1237_0525	Rv0483	lprQ	ErfK/YbiS/YcfS/YnhG family	Unclassified	Role category not yet assigned	No Data	NE	0.0224319	0.00479142
GC1237_0526	Rv0484c	Rv0484c	SHORT CHAIN DEHYDROGENASE	Central intermediary metabolism	Other	No Data	NE	0.524879	0.875159
GC1237_0527	Rv0485	Rv0485	ROK family protein domain protein	Unknown function	General	No Data	NE	0.0167543	0.0330809
GC1237_0528	Rv0486	mshA	Predicted glycosyltransferases	Unclassified	Role category not yet assigned	No Data	NE	0.0605788	0.111384
GC1237_0529	Rv0487	Rv0487	conserved hypothetical protein	Hypothetical proteins	Conserved	GO:0000004	NE	0.22932	0.22741
GC1237_0530	No annotated equivalent		conserved hypothetical protein					1	1
GC1237_0531	Rv0488	Rv0488	membrane transport protein	Transport and binding proteins	Unknown substrate	No Data	NE	0.536188	0.147607
GC1237_0532	No annotated equivalent		conserved hypothetical protein					0.963863	0.966687
GC1237_0533	Rv0489	gpm1	2,3-bisphosphoglycerate-dependent phosphoglycerate mutase(Phosphoglyceromutase) (PGAM) (BPG-dependent PGAM) (dPGM)	Unclassified	Role category not yet assigned	GO:0004619	D	0.0211765	0.0184123
GC1237_0534	Rv0490	senX3	Sensor-like histidine kinase senX3	Regulatory functions	Other	No Data	NE	0.121555	0.116966
GC1237_0535	Rv0491	regX3	DNA-binding response regulator RegX3	DNA metabolism	DNA replication, recombination, and repair	No Data	NE	0.649127	0.382301
GC1237_0536	Rv0492c	Rv0492c	oxidoreductase, GMC family	Central intermediary metabolism	Other	No Data	NE	0.0121019	0.114892
GC1237_0537	Rv0492A	Rv0492A					NE	0.0853339	0.109384
GC1237_0538	Rv0493c	Rv0493c	conserved hypothetical protein	Hypothetical proteins	Conserved	GO:0000004	NE	0.221401	0.158392
GC1237_0539	Rv0494	Rv0494	pyruvate dehydrogenase complex repressor	Energy metabolism	Pyruvate dehydrogenase	No Data	NE	0.551494	0.604632
GC1237_0540	Rv0495c	Rv0495c	conserved hypothetical protein	Hypothetical proteins	Conserved	GO:0000004	NE	0.570014	0.51905
GC1237_0541	Rv0496	Rv0496	exopolyphosphatase ppx	Central intermediary metabolism	Phosphorus compounds	GO:0004309	NE	0.350436	0.349644
GC1237_0542	Rv0497	Rv0497	conserved hypothetical protein	Hypothetical proteins	Conserved	GO:0000004	NE	0.067845	0.0717325
GC1237_0543	Rv0498	Rv0498	AP endonuclease, family 2 family	DNA metabolism	DNA replication, recombination, and repair	GO:0003906	NE	0.856473	0.996689
GC1237_0544	Rv0499	Rv0499	Diacylglycerol kinase catalytic domain (presumed) protein	Fatty acid and phospholipid metabolism	Biosynthesis	No Data	NE	0.985702	0.736474
GC1237_0545	Rv0500	proC	pyrroline-5-carboxylate reductase	Amino acid biosynthesis	Glutamate family	GO:0004735	E
GC1237_0546	Rv0500A	Rv0500A					NE	0.742611	0.742611
GC1237_0547	No annotated equivalent		conserved hypothetical protein					0.8368	0.8368
GC1237_0548	Rv0501	galE2	GalE1	Unclassified	Role category not yet assigned	No Data	NE	0.00662312	0.000142692
GC1237_0549	Rv0502	Rv0502	Acyltransferase domain protein	Cell envelope	Biosynthesis and degradation of surface polysaccharides and lipopolysaccharides	No Data	NE	0.0300835	0.0587841
GC1237_0550	Rv0503c	cmaA2	cyclopropane-fatty-acyl-phospholipid synthase 2	Fatty acid and phospholipid metabolism	Biosynthesis	GO:0008825	NE	0.00701553	0.125433
GC1237_0551	Rv0504c	Rv0504c	Actinomycete protein of unknown function (DUF875) superfamily	Unknown function	General	No Data	NE	0.159727	0.0673547
GC1237_0552	Rv0505c	serB1	SerB	Amino acid biosynthesis	Serine family	GO:0004647	NE	0.268914	0.030763
GC1237_0553	No annotated equivalent		conserved hypothetical protein					1	0.755252
GC1237_0554	Rv0506	mmpS2	MmpS1	Unclassified	Role category not yet assigned	No Data	NE	0.062383	0.348964
GC1237_0555	Rv0507	mmpL2	membrane protein, MmpL family	Cell envelope	Other	No Data	D	9.96831e-05	0.000149964
GC1237_0556	Rv0508	Rv0508	conserved hypothetical protein	Hypothetical proteins	Conserved	GO:0000004	NE	0.801061	0.406805
GC1237_0557	Rv0509	hemA	glutamyl-tRNA reductase	Biosynthesis of cofactors, prosthetic groups, and carriers	Heme, porphyrin, and cobalamin	GO:0006779	E
GC1237_0558	Rv0510	hemC	porphobilinogen deaminase	Biosynthesis of cofactors, prosthetic groups, and carriers	Heme, porphyrin, and cobalamin	GO:0004418	E
GC1237_0559	Rv0511	hemD	uroporphyrin-III C-methyltransferase/uroporphyrinogen-III synthase	Biosynthesis of cofactors, prosthetic groups, and carriers	Heme, porphyrin, and cobalamin	GO:0004851	E
GC1237_0560	Rv0512	hemB	delta-aminolevulinic acid dehydratase	Biosynthesis of cofactors, prosthetic groups, and carriers	Heme, porphyrin, and cobalamin	GO:0004655	E
GC1237_0561	Rv0513	Rv0513	conserved hypothetical protein	Hypothetical proteins	Conserved	GO:0000004	NE	0.152477	0.152477
GC1237_0562	Rv0514	Rv0514	conserved hypothetical protein	Hypothetical proteins	Conserved	GO:0000004	NE	1	1
GC1237_0564	Rv0516c	Rv0516c	Rv0516c	Unclassified	Role category not yet assigned	No Data	NE	0.980937	0.742611
GC1237_0565	No annotated equivalent		anti-anti-sigma factor					0.557155	0.557155
GC1237_0566	Rv0517	Rv0517	POSSIBLE MEMBRANE ACYLTRANSFERASE	Cell envelope	Biosynthesis and degradation of surface polysaccharides and lipopolysaccharides	No Data	NE	0.145924	0.153353
GC1237_0567	Rv0518	Rv0518	GDSL-like Lipase/Acylhydrolase domain protein	Fatty acid and phospholipid metabolism	Degradation	GO:0016298	NE	0.00440316	0.151274
GC1237_0568	No annotated equivalent		conserved hypothetical protein					0.736474	0.8368
GC1237_0569	Rv0519c	Rv0519c	Putative esterase family	Central intermediary metabolism	Other	No Data	NE	0.0776346	0.205737
GC1237_0570	Rv0520	Rv0520	dimethylglycine N-methyltransferase	Fatty acid and phospholipid metabolism	Biosynthesis	GO:0003838	NE	0.413419	0.418519
GC1237_0571	Rv0521	Rv0521					NE	0.8368	0.8368
GC1237_0572	Rv0522	gabP					NE	0.0974656	0.346866
GC1237_0573	Rv0523c	Rv0523c	Mycobacterium tuberculosis paralogous family 11	Unknown function	General	No Data	NE	0.962966	0.95922
GC1237_0574	Rv0524	hemL	glutamate-1-semialdehyde-2,1-aminomutase	Biosynthesis of cofactors, prosthetic groups, and carriers	Heme, porphyrin, and cobalamin	GO:0006779	E
GC1237_0575	Rv0525	Rv0525	phosphoglycerate mutase family protein	Energy metabolism	Glycolysis/gluconeogenesis	No Data	E
GC1237_0576	Rv0526	Rv0526	secreted thiol-disulfide isomerase or thioredoxin	Unclassified	Role category not yet assigned	No Data	E
GC1237_0577	Rv0527	ccdA	CcsA	Unknown function	General	No Data	NE	0.926921	0.55817
GC1237_0578	Rv0528	Rv0528	conserved membrane protein. ML2410	Cell envelope	Other	No Data	E
GC1237_0579	Rv0529	ccsA	CcsB	Unclassified	Role category not yet assigned	No Data	E
GC1237_0580	Rv0530	Rv0530	conserved hypothetical protein	Hypothetical proteins	Conserved	GO:0000004	NE	0.123702	0.0341817
GC1237_0581	No annotated equivalent		conserved hypothetical protein					0.96092	0.963863
GC1237_0582	Rv0531	Rv0531	B1306.01 protein	Unclassified	Role category not yet assigned	No Data	short	0.557155	0.771417
GC1237_0583	Rv0532	PE_PGRS6	PE family domain protein	Unclassified	Role category not yet assigned	No Data	NE	0.504971	0.13327
GC1237_0584	Rv0534c	menA	1,4-dihydroxy-2-naphthoate octaprenyltransferase	Biosynthesis of cofactors, prosthetic groups, and carriers	Menaquinone and ubiquinone	GO:0009234	E
GC1237_0585	Rv0535	pnp	methylthioadenosine phosphorylase	Central intermediary metabolism	Other	GO:0006168	NE	0.448248	0.189916
GC1237_0586	Rv0536	galE3	GepiA	Unclassified	Role category not yet assigned	No Data	NE	0.22741	0.22707
GC1237_0587	Rv0537c	Rv0537c	membrane protein, putative	Cell envelope	Other	GO:0000004	NE	0.120849	0.192862
GC1237_0588	Rv0538	Rv0538	conserved hypothetical protein	Hypothetical proteins	Conserved	GO:0000004	NE	0.040249	0.0983687
GC1237_0589	Rv0539	Rv0539	glycosyltransferase (type 2)	Cell envelope	Biosynthesis and degradation of surface polysaccharides and lipopolysaccharides	No Data	NE	1	0.999998
GC1237_0590	Rv0540	Rv0540	Uncharacterized BCR (DUF703) superfamily	Unclassified	Role category not yet assigned	No Data	NE	0.0490515	0.308663
GC1237_0591	Rv0541c	Rv0541c	membrane protein, putative	Cell envelope	Other	GO:0000004	D	0.560798	0.392268
GC1237_0592	Rv0542c	menE	o-succinylbenzoic acid-CoA ligase	Biosynthesis of cofactors, prosthetic groups, and carriers	Menaquinone and ubiquinone	No Data	E
GC1237_0593	Rv0543c	Rv0543c	conserved hypothetical protein	Hypothetical proteins	Conserved	GO:0000004	short	1	0.999998
GC1237_0594	Rv0544c	Rv0544c	conserved hypothetical protein	Hypothetical proteins	Conserved	GO:0000004	NE	0.591976	0.55817
GC1237_0595	Rv0545c	pitA	PitA	Unknown function	General	No Data	NE	0.311594	0.40922
GC1237_0596	Rv0546c	Rv0546c	u296x	Unclassified	Role category not yet assigned	No Data	NE	0.14266	0.53456
GC1237_0597	Rv0547c	Rv0547c	acyl coenzyme A reductase	Energy metabolism	Aerobic	No Data	NE	0.60304	0.092728
GC1237_0598	Rv0548c	menB	naphthoate synthase	Biosynthesis of cofactors, prosthetic groups, and carriers	Menaquinone and ubiquinone	No Data	E
GC1237_0599	Rv0549c	vapC3	PIN domain, putative	Unclassified	Role category not yet assigned	No Data	NE	0.407918	0.38821
GC1237_0600	Rv0550c	vapB3	antitoxin	Hypothetical proteins	Conserved	GO:0000004	NE	0.999998	0.999998
GC1237_0601	No annotated equivalent		conserved hypothetical protein					0.962966	0.966687
GC1237_0602	Rv0551c	fadD8	FadD8	Unclassified	Role category not yet assigned	No Data	NE	0.0145139	0.00430927
GC1237_0603	Rv0552	Rv0552	twin-arginine translocation signal domain protein	Unclassified	Role category not yet assigned	No Data	NE	0.320531	0.350273
GC1237_0604	Rv0553	menC	MenC	Unclassified	Role category not yet assigned	No Data	NE	0.240924	0.312132
GC1237_0605	Rv0554	bpoC	BpoC_2	Unclassified	Role category not yet assigned	No Data	NE	0.289489	0.217823
GC1237_0606	Rv0555	menD	2-succinyl-6-hydroxy-2,4-cyclohexadiene-1-carboxylate synthase menD [similarity]	Biosynthesis of cofactors, prosthetic groups, and carriers	Menaquinone and ubiquinone	No Data	E
GC1237_0607	Rv0556	Rv0556	conserved hypothetical protein	Hypothetical proteins	Conserved	GO:0000004	E
GC1237_0608	Rv0557	mgtA	glycosyl transferase	Cell envelope	Biosynthesis and degradation of surface polysaccharides and lipopolysaccharides	No Data	D	0.190845	0.190845
GC1237_0609	Rv0558	menH	Menaquinone biosynthesis methyltransferase ubiE	Amino acid biosynthesis	Serine family	No Data	E
GC1237_0610	Rv0559c	Rv0559c	Protein of unknown function (DUF732) superfamily	Unknown function	General	No Data	NE	0.575573	0.777413
GC1237_0611	Rv0560c	Rv0560c	EhpI	Unclassified	Role category not yet assigned	No Data	NE	0.066426	0.0558034
GC1237_0612	Rv0561c	Rv0561c	geranylgeranyl reductase family subfamily, putative	Biosynthesis of cofactors, prosthetic groups, and carriers	Other	No Data	NE	0.418519	0.415394
GC1237_0613	Rv0562	grcC1	GrcC1	Unclassified	Role category not yet assigned	No Data	E
GC1237_0614	Rv0563	htpX	HtpX	Protein fate	Protein folding and stabilization	No Data	NE	0.432028	0.589508
GC1237_0615	Rv0564c	gpdA1	GpdA1	Energy metabolism	Other	GO:0047952	NE	0.00839687	0.0763234
GC1237_0616	Rv0565c	Rv0565c	monooxygenase, flavin-binding family	Central intermediary metabolism	Nitrogen metabolism	No Data	NE	0.000129769	0.0278528
GC1237_0617	Rv0566c	Rv0566c	Protein yajQ	Unclassified	Role category not yet assigned	No Data	NE	0.109156	0.109156
GC1237_0618	No annotated equivalent		conserved hypothetical protein					0.999996	1
GC1237_0619	Rv0567	Rv0567	tetracenpmycin polyketide synthesis 8-o-methyltransferase	Unclassified	Role category not yet assigned	No Data	NE	0.000232653	0.000675326
GC1237_0620	Rv0568	cyp135B1	POSSIBLE CYTOCHROME P450 135A1 CYP135A1	Energy metabolism	Electron transport	No Data	NE	0.530493	0.871801
GC1237_0621	Rv0569	Rv0569	conserved hypothetical protein	Hypothetical proteins	Conserved	GO:0000004	NE	0.789923	0.736474
GC1237_0622	Rv0570	nrdZ	ribonucleoside-diphosphate reductase large chain nrd	Purines, pyrimidines, nucleosides, and nucleotides	2'-Deoxyribonucleotide metabolism	GO:0004748	D	0.0108294	0.0435542
GC1237_0623	Rv0571c	Rv0571c	u650s	Unclassified	Role category not yet assigned	No Data	NE	0.783997	0.557155
GC1237_0624	No annotated equivalent		conserved hypothetical protein					0.985702	0.51905
GC1237_0625	No annotated equivalent		conserved hypothetical protein					0.332172	0.332172
GC1237_0626	Rv0573c	pncB2	nicotinate phosphoribosyltransferase, putative	Biosynthesis of cofactors, prosthetic groups, and carriers	Pyridine nucleotides	GO:0004516	NE	0.00524365	0.0427996
GC1237_0627	Rv0574c	Rv0574c	polyglutamate synthase	Biosynthesis of cofactors, prosthetic groups, and carriers	Folic acid	No Data	NE	0.460151	0.264467
GC1237_0628	No annotated equivalent		conserved hypothetical protein					0.996797	0.966687
GC1237_0629	Rv0575c	Rv0575c	POSSIBLE OXIDOREDUCTASE	Energy metabolism	Aerobic	No Data	NE	0.0450233	0.240067
GC1237_0630	Rv0576	Rv0576	transcriptional regulator, ArsR family	Regulatory functions	Other	No Data	NE	0.0197807	0.029076
GC1237_0631	Rv0577	TB27.3	doxorubicin biosynthesis enzyme DnrV	Cell envelope	Biosynthesis and degradation of surface polysaccharides and lipopolysaccharides	No Data	NE	0.15483	0.176335
GC1237_0632	Rv0578c	PE_PGRS7	PE family domain protein	Unclassified	Role category not yet assigned	No Data	NE	0.232484	0.391652
GC1237_0633	Rv0579	Rv0579	Protein of unknown function family	Unclassified	Role category not yet assigned	No Data	NE	0.0816127	0.00916816
GC1237_0634	No annotated equivalent		conserved hypothetical protein					1	1
GC1237_0635	Rv0580c	Rv0580c	RubW	Unclassified	Role category not yet assigned	No Data	NE	0.0113082	0.00523068
GC1237_0636	Rv0581	vapB26	Ribbon-helix-helix protein, copG family domain protein	Regulatory functions	DNA interactions	No Data	NE	1	0.999951
GC1237_0637	Rv0582	vapC26	toxin	Hypothetical proteins	Conserved	GO:0000004	NE	0.00972043	0.0115763
GC1237_0638	Rv0583c	lpqN	LpqN	Unclassified	Role category not yet assigned	No Data	NE	0.208384	0.22434
GC1237_0639	Rv0584	Rv0584	POSSIBLE CONSERVED EXPORTED PROTEIN	Cell envelope	Other	No Data	NE	0.0029836	0.000161177
GC1237_0640	Rv0585c	Rv0585c	membrane protein, putative	Cell envelope	Other	No Data	D	0.00584223	0.0104114
GC1237_0641	Rv0586	mce2R	pyruvate dehydrogenase complex repressor	Energy metabolism	Pyruvate dehydrogenase	No Data	NE	0.236907	0.301269
GC1237_0642	Rv0587	yrbE2A	conserved membrane protein yrbE1A	Cell envelope	Other	No Data	NE	0.104813	0.144174
GC1237_0643	Rv0588	yrbE2B	conserved membrane protein yrbE1B	Cell envelope	Other	No Data	NE	0.430781	0.305268
GC1237_0644	Rv0589	mce2A	virulence factor	Cellular processes	Pathogenesis	No Data	NE	0.220037	0.828522
GC1237_0645	Rv0590	mce2B	virulence factor Mce family protein	Cellular processes	Pathogenesis	No Data	NE	0.0373839	0.0233232
GC1237_0646	Rv0591	mce2C	MCE-FAMILY PROTEIN MCE2C	Unclassified	Role category not yet assigned	No Data	NE	0.763101	0.284564
GC1237_0647	Rv0592	mce2D	MCE-FAMILY PROTEIN MCE2DA [FIRST PART]	Unclassified	Role category not yet assigned	No Data	NE	0.00041594	0.00158026
GC1237_0648	Rv0593	lprL	LprL	Unclassified	Role category not yet assigned	No Data	NE	0.652219	0.115917
GC1237_0649	Rv0594	mce2F	virulence factor mce family protein	Cellular processes	Pathogenesis	No Data	NE	0.00138567	0.00138707
GC1237_0650	Rv0595c	vapC4	plasmid stability protein	Protein fate	Degradation of proteins, peptides, and glycopeptides	No Data	NE	0.0118176	0.122026
GC1237_0651	Rv0596c	vapB4	prevent-host-death family protein subfamily, putative	Unclassified	Role category not yet assigned	No Data	NE	1	0.999996
GC1237_0652	Rv0597c	Rv0597c	conserved hypothetical protein	Hypothetical proteins	Conserved	GO:0000004	NE	0.321008	0.667673
GC1237_0653	No annotated equivalent		conserved hypothetical protein					0.966687	0.966687
GC1237_0654	Rv0598c	vapC27	PIN domain, putative	Unclassified	Role category not yet assigned	No Data	NE	0.557155	0.557155
GC1237_0655	Rv0599c	vapB27	SpoVT / AbrB like domain protein	Unclassified	Role category not yet assigned	No Data	NE	1	0.999996
GC1237_0656	Rv0600c	Rv0600c					NE	0.966687	0.985702
GC1237_0657	Rv0601c	Rv0601c	two-component system sensor histidine kinase	Regulatory functions	Other	No Data	NE	0.655185	0.655185
GC1237_0658	Rv0602c	tcrA	DNA-binding response regulator TcrA	DNA metabolism	DNA replication, recombination, and repair	No Data	NE	0.999954	0.999994
GC1237_0659	Rv0603	Rv0603	POSSIBLE EXPORTED PROTEIN	Cell envelope	Other	No Data	short	0.999998	1
GC1237_0660	Rv0604	lpqO	probable lpqO protein	Energy metabolism	Electron transport	No Data	NE	0.393104	0.435339
GC1237_0661	Rv0605	Rv0605	POSSIBLE RESOLVASE	DNA metabolism	DNA replication, recombination, and repair	No Data	NE	0.420704	0.268026
GC1237_0662	Rv0606	Rv0606	IS1602, transposase	Mobile and extrachromosomal element functions	Transposon functions	No Data	NE	0.939196	0.608295
GC1237_0663	Rv0607	Rv0607	conserved hypothetical protein	Hypothetical proteins	Conserved	GO:0000004	NE	0.966687	0.966687
GC1237_0664	Rv0608	vapB28	antitoxin	Hypothetical proteins	Conserved	GO:0000004	NE	0.999998	0.966687
GC1237_0665	Rv0609	vapC28	PilT protein, N-terminal	Cellular processes	Chemotaxis and motility	No Data	NE	0.51905	0.51905
GC1237_0666	No annotated equivalent		conserved hypothetical protein					0.468808	0.470503
GC1237_0667	Rv0610c	Rv0610c	conserved hypothetical protein	Hypothetical proteins	Conserved	GO:0000004	NE	0.514667	0.209795
GC1237_0668	Rv0611c	Rv0611c					NE	0.00304451	0.0125386
GC1237_0669	Rv0612	Rv0612	conserved hypothetical protein	Hypothetical proteins	Conserved	GO:0000004	NE	0.8368	0.95486
GC1237_0670	Rv0613c	Rv0613c	SEC-C motif domain protein	Unclassified	Role category not yet assigned	No Data	NE	0.857298	0.68254
GC1237_0671	Rv0614	Rv0614	conserved hypothetical protein	Hypothetical proteins	Conserved	GO:0000004	NE	0.0793646	0.120648
GC1237_0672	Rv0615	Rv0615	conserved hypothetical protein	Hypothetical proteins	Conserved	GO:0000004	NE	0.966687	0.966687
GC1237_0673	No annotated equivalent	vapB29	antitoxin					0.963863	0.963863
GC1237_0674	Rv0617	vapC29	Mycobacterium tuberculosis paralogous family	Unknown function	General	No Data	NE	0.999998	0.999996
GC1237_0675	Rv0618	galTa	GalT	Unclassified	Role category not yet assigned	GO:0008108	NE	0.982571	0.271624
GC1237_0676	Rv0619	galTb	GalT	Unclassified	Role category not yet assigned	GO:0008108	NE	0.759658	0.655185
GC1237_0677	Rv0620	galK	galactokinase	Energy metabolism	Sugars	GO:0004335	NE	0.393104	0.506058
GC1237_0678	No annotated equivalent		conserved hypothetical protein					1	1
GC1237_0679	Rv0621	Rv0621	POSSIBLE MEMBRANE PROTEIN	Cell envelope	Other	No Data	NE	0.407529	0.56955
GC1237_0680	Rv0622	Rv0622	POSSIBLE MEMBRANE PROTEIN	Cell envelope	Other	No Data	NE	0.425146	0.585455
GC1237_0681	Rv0623	vapB30	antitoxin	Hypothetical proteins	Conserved	GO:0000004	NE	0.999998	1
GC1237_0682	Rv0624	vapC30	PilT protein, N-terminal	Cellular processes	Chemotaxis and motility	No Data	NE	0.871444	0.7951
GC1237_0683	Rv0625c	Rv0625c	POSSIBLE CONSERVED MEMBRANE PROTEIN	Cell envelope	Other	No Data	NE	0.0858947	0.227379
GC1237_0684	Rv0626	vapB5	prevent-host-death family protein subfamily, putative	Unclassified	Role category not yet assigned	No Data	NE	0.575573	0.610023
GC1237_0685	Rv0627	vapC5	plasmid stabilization protein XF1589	Unclassified	Role category not yet assigned	No Data	short	1	1
GC1237_0686	Rv0628c	Rv0628c	conserved hypothetical protein	Hypothetical proteins	Conserved	GO:0000004	NE	0.210313	0.51113
GC1237_0687	Rv0629c	recD	exodeoxyribonuclease V, alpha subunit	DNA metabolism	DNA replication, recombination, and repair	GO:0006281	NE	0.34333	0.373144
GC1237_0688	Rv0630c	recB	exodeoxyribonuclease V, beta subunit	DNA metabolism	DNA replication, recombination, and repair	GO:0006281	D	0.0106757	0.0707105
GC1237_0689	Rv0631c	recC	exodeoxyribonuclease V, gamma subunit	DNA metabolism	DNA replication, recombination, and repair	GO:0006281	NE	0.527578	0.382166
GC1237_0690	Rv0632c	echA3	EchA3	Unclassified	Role category not yet assigned	No Data	D	0.92568	0.272866
GC1237_0691	Rv0633c	Rv0633c	POSSIBLE EXPORTED PROTEIN	Cell envelope	Other	No Data	NE	0.129948	0.052439
GC1237_0692	Rv0634c	Rv0634c	metallo-beta-lactamase family protein	Cellular processes	Toxin production and resistance	No Data	NE	0.0207259	0.0670738
GC1237_0693	Rv0634A	Rv0634A					NE	0.318963	0.327827
GC1237_0694	No annotated equivalent		conserved hypothetical protein					0.742611	0.742611
GC1237_0695	No annotated equivalent		conserved hypothetical protein					0.197816	0.197816
GC1237_0696	Rv0634B	rpmG2					NE	1	0.999998
GC1237_0697	Rv0635	hadA	Actinomycete protein of unknown function (DUF875) superfamily	Unknown function	General	No Data	E
GC1237_0698	Rv0636	hadB	MaoC family protein	Unknown function	General	No Data	short	0.829517	0.551323
GC1237_0699	Rv0637	hadC	Actinomycete protein of unknown function (DUF875) superfamily	Unknown function	General	No Data	NE	0.178558	0.214745
GC1237_0700	No annotated equivalent		conserved hypothetical protein					0.966687	0.966687
GC1237_0701	Rv0638	secE1	SecE	Protein fate	Protein and peptide secretion and trafficking	No Data	E
GC1237_0702	Rv0639	nusG	Transcription antitermination protein nusG	Transcription	Transcription factors	No Data	E
GC1237_0703	Rv0640	rplK	ribosomal protein L11	Protein synthesis	Ribosomal proteins: synthesis and modification	GO:0003735	short	0.292977	0.219834
GC1237_0704	Rv0641	rplA	ribosomal protein L1	Protein synthesis	Ribosomal proteins: synthesis and modification	GO:0003735	NE	0.702048	0.425041
GC1237_0705	Rv0642c	mmaA4	methoxy mycolic acid synthase 4	Energy metabolism	ATP-proton motive force interconversion	GO:0008825	NE	0.00180973	0.00352739
GC1237_0706	Rv0643c	mmaA3	methoxy mycolic acid synthase 3	Energy metabolism	ATP-proton motive force interconversion	GO:0008825	NE	0.0191933	0.0309906
GC1237_0707	No annotated equivalent		hypothetical protein					1	1
GC1237_0708	Rv0644c	mmaA2	methoxy mycolic acid synthase 2	Energy metabolism	ATP-proton motive force interconversion	GO:0008825	NE	0.488882	0.399088
GC1237_0709	Rv0645c	mmaA1	methoxy mycolic acid synthase 1	Energy metabolism	ATP-proton motive force interconversion	No Data	NE	0.02927	0.0520004
GC1237_0710	Rv0646c	lipG	carboxyl esterase	Energy metabolism	Photosynthesis	No Data	NE	0.736474	0.778172
GC1237_0711	Rv0647c	Rv0647c	At5g05200/K2A11_7	Unclassified	Role category not yet assigned	No Data	E
GC1237_0712	Rv0648	Rv0648	glycosyl hydrolase, family 5	Central intermediary metabolism	Other	No Data	NE	0.352411	0.957169
GC1237_0713	Rv0649	fabD2	FabD2	Unclassified	Role category not yet assigned	No Data	NE	0.999998	0.966687
GC1237_0714	Rv0650	Rv0650	glucokinase	Energy metabolism	Sugars	No Data	NE	0.557155	0.557155
GC1237_0715	Rv0651	rplJ	50S ribosomal protein	Protein synthesis	Ribosomal proteins: synthesis and modification	No Data	short	0.210313	0.608295
GC1237_0716	Rv0652	rplL	ribosomal protein L7/L12	Protein synthesis	Ribosomal proteins: synthesis and modification	GO:0003735	short	0.966687	0.8368
GC1237_0717	Rv0653c	Rv0653c	transcriptional regulatory protein	Regulatory functions	Other	No Data	NE	0.331725	0.863118
GC1237_0718	Rv0654	Rv0654	Sim14	Unclassified	Role category not yet assigned	No Data	NE	0.0186111	0.0462483
GC1237_0719	Rv0655	mkl	Possible ribonucleotide transport ATP-binding protein mkl	Purines, pyrimidines, nucleosides, and nucleotides	2'-Deoxyribonucleotide metabolism	No Data	NE	0.0740794	0.185796
GC1237_0720	Rv0656c	vapC6	toxin	Hypothetical proteins	Conserved	GO:0000004	NE	0.287912	0.282815
GC1237_0721	No annotated equivalent		conserved hypothetical protein					0.966687	0.966687
GC1237_0722	Rv0657c	vapB6	antitoxin	Hypothetical proteins	Conserved	GO:0000004	NE	0.318963	0.318963
GC1237_0723	Rv0658c	Rv0658c	CAAX amino terminal protease family family	Unknown function	General	No Data	D	0.0607863	0.00692677
GC1237_0724	Rv0659c	mazF2					NE	0.966687	0.966687
GC1237_0725	Rv0660c	mazE2	antitoxin	Hypothetical proteins	Conserved	GO:0000004	NE	0.999998	0.999998
GC1237_0726	Rv0661c	vapC7	PIN domain, putative	Unclassified	Role category not yet assigned	No Data	NE	0.360637	0.219834
GC1237_0727	Rv0663	atsD	POSSIBLE ARYLSULFATASE ATSD (ARYL-SULFATE SULPHOHYDROLASE) (ARYLSULPHATASE)	Unclassified	Role category not yet assigned	No Data	D	0.0158524	0.00520919
GC1237_0728	Rv0665	vapC8	toxin	Hypothetical proteins	Conserved	GO:0000004	NE	0.0849223	0.0849223
GC1237_0729	No annotated equivalent		conserved hypothetical protein					0.963863	0.966687
GC1237_0730	Rv0667	rpoB	DNA-directed RNA polymerase, beta subunit	Transcription	DNA-dependent RNA polymerase	No Data	D	0.00223398	0.0212814
GC1237_0731	Rv0668	rpoC	DNA-directed RNA polymerase beta chain (RNAP betasubunit) (Transcriptase beta chain) (RNA polymerase beta subunit)	Unclassified	Role category not yet assigned	GO:0003899	E
GC1237_0732	No annotated equivalent		conserved hypothetical protein					1	1
GC1237_0733	No annotated equivalent		conserved hypothetical protein					1	1
GC1237_0734	Rv0669c	Rv0669c	POSSIBLE HYDROLASE	Cellular processes	Toxin production and resistance	No Data	NE	0.00568151	0.00692009
GC1237_0735	Rv0670	end	End	Unclassified	Role category not yet assigned	GO:0008833	NE	0.761323	0.978832
GC1237_0736	Rv0671	lpqP	LpqP	Unclassified	Role category not yet assigned	No Data	NE	0.402902	0.447031
GC1237_0737	Rv0672	fadE8	FadE8	Unclassified	Role category not yet assigned	GO:0003995	NE	0.279138	0.0104325
GC1237_0738	Rv0673	echA4	EchA4	Unclassified	Role category not yet assigned	No Data	NE	0.00333849	0.0289314
GC1237_0739	Rv0674	Rv0674	conserved hypothetical protein	Hypothetical proteins	Conserved	GO:0000004	NE	0.963863	0.966687
GC1237_0740	Rv0675	echA5	EchA5	Unclassified	Role category not yet assigned	No Data	NE	0.963863	0.963863
GC1237_0741	Rv0676c	mmpL5	membrane protein, MmpL family	Cell envelope	Other	No Data	NE	0.00442614	0.00983673
GC1237_0742	Rv0677c	mmpS5	MmpS5	Unclassified	Role category not yet assigned	No Data	NE	0.0718416	0.588274
GC1237_0743	Rv0678	Rv0678	conserved hypothetical protein	Hypothetical proteins	Conserved	GO:0000004	NE	0.669591	0.722645
GC1237_0744	Rv0679c	Rv0679c	hemagglutinin	Cellular processes	Toxin production and resistance	No Data	NE	0.962966	0.983323
GC1237_0745	No annotated equivalent		conserved hypothetical protein					0.724524	0.999444
GC1237_0746	Rv0680c	Rv0680c	conserved hypothetical protein	Hypothetical proteins	Conserved	GO:0000004	NE	1	1
GC1237_0747	Rv0681	Rv0681	Transcriptional regulator, TetR family	Regulatory functions	Other	No Data	NE	0.711498	0.130959
GC1237_0748	Rv0682	rpsL	ribosomal protein S12	Protein synthesis	Ribosomal proteins: synthesis and modification	GO:0003735	E
GC1237_0749	Rv0683	rpsG	ribosomal protein S7	Protein synthesis	Ribosomal proteins: synthesis and modification	GO:0003735	short	0.173706	0.184286
GC1237_0750	Rv0684	fusA1	translation elongation factor G	Protein synthesis	Translation factors	GO:0003746	E
GC1237_0751	No annotated equivalent		conserved hypothetical protein					0.940206	0.398448
GC1237_0752	Rv0685	tuf	translation elongation factor Tu	Protein synthesis	Translation factors	GO:0003746	E
GC1237_0753	Rv0686	Rv0686	conserved hypothetical protein	Hypothetical proteins	Conserved	GO:0000004	NE	0.1207	0.19923
GC1237_0754	Rv0687	Rv0687	cholesterol oxidase	Energy metabolism	Electron transport	No Data	NE	0.838563	0.662276
GC1237_0755	Rv0688	Rv0688	ferredoxin reductase	Energy metabolism	Electron transport	No Data	NE	0.0116435	0.00582125
GC1237_0756	Rv0689c	Rv0689c	conserved hypothetical protein	Hypothetical proteins	Conserved	GO:0000004	NE	0.392268	0.392268
GC1237_0757	Rv0690c	Rv0690c	conserved hypothetical protein	Hypothetical proteins	Conserved	GO:0000004	NE	0.00249457	0.000706509
GC1237_0758	Rv0691c	Rv0691c	probable transcription regulator Rv0691c	Regulatory functions	Other	No Data	NE	0.681485	0.602166
GC1237_0759	No annotated equivalent		mycofactocin					0.761323	0.761323
GC1237_0760	Rv0692	Rv0692	conserved hypothetical protein	Hypothetical proteins	Conserved	GO:0000004	NE	1	0.999965
GC1237_0761	Rv0693	pqqE	PqqE	Protein fate	Degradation of proteins, peptides, and glycopeptides	No Data	NE	0.992621	0.872617
GC1237_0762	Rv0694	lldD1	FMN-dependent alpha-hydroxy acid dehydrogenase family protein	Central intermediary metabolism	Other	GO:0003973	D	0.240483	0.323172
GC1237_0763	Rv0695	Rv0695	Creatininase	Unclassified	Role category not yet assigned	No Data	NE	0.312942	0.312533
GC1237_0764	Rv0696	Rv0696	glycosyltransferase	Cell envelope	Biosynthesis and degradation of surface polysaccharides and lipopolysaccharides	No Data	D	0.447104	0.74916
GC1237_0765	Rv0697	Rv0697	L-sorbose dehydrogenase, FAD dependent	Energy metabolism	Fermentation	No Data	D	0.0460616	0.203459
GC1237_0766	No annotated equivalent	merB	putative alkylmercury lyase					0.480798	0.109186
GC1237_0767	No annotated equivalent		conserved hypothetical protein					0.999998	0.999998
GC1237_0768	Rv0700	rpsJ	ribosomal protein S10	Protein synthesis	Ribosomal proteins: synthesis and modification	GO:0003735	short	0.962123	0.613419
GC1237_0769	Rv0701	rplC	ribosomal protein L3	Protein synthesis	Ribosomal proteins: synthesis and modification	GO:0003735	E
GC1237_0770	Rv0702	rplD	ribosomal protein L4/L1 family	Protein synthesis	Ribosomal proteins: synthesis and modification	GO:0003735	E
GC1237_0771	Rv0703	rplW	ribosomal protein L23	Protein synthesis	Ribosomal proteins: synthesis and modification	GO:0003735	short	1	0.999976
GC1237_0772	Rv0704	rplB	ribosomal protein L2	Protein synthesis	Ribosomal proteins: synthesis and modification	GO:0003735	E
GC1237_0773	Rv0705	rpsS	ribosomal protein S19	Protein synthesis	Ribosomal proteins: synthesis and modification	GO:0003735	short	0.8368	0.8368
GC1237_0774	Rv0706	rplV	ribosomal protein L22, putative	Protein synthesis	Ribosomal proteins: synthesis and modification	GO:0003735	short	0.999562	0.963863
GC1237_0775	Rv0707	rpsC	30S ribosomal protein	Protein synthesis	Ribosomal proteins: synthesis and modification	No Data	E
GC1237_0776	Rv0708	rplP	ribosomal protein L16	Protein synthesis	Ribosomal proteins: synthesis and modification	GO:0003735	E
GC1237_0777	Rv0709	rpmC	50S ribosomal protein L29	Protein synthesis	Ribosomal proteins: synthesis and modification	No Data	short	0.966687	0.999991
GC1237_0778	Rv0710	rpsQ	rpsQ	Protein synthesis	Ribosomal proteins: synthesis and modification	No Data	E
GC1237_0779	Rv0711	atsA	arylsulfatase	Central intermediary metabolism	Sulfur metabolism	No Data	NE	0.121553	2.16531e-05
GC1237_0780	Rv0712	Rv0712	EST AI463102	Unclassified	Role category not yet assigned	No Data	D	0.163167	0.04152
GC1237_0781	Rv0713	Rv0713	conserved hypothetical protein	Hypothetical proteins	Conserved	GO:0000004	NE	0.00510304	0.202608
GC1237_0782	Rv0714	rplN	ribosomal protein L14	Protein synthesis	Ribosomal proteins: synthesis and modification	GO:0003735	short	0.873034	0.831244
GC1237_0783	Rv0715	rplX	ribosomal protein L24	Protein synthesis	Ribosomal proteins: synthesis and modification	GO:0003735	short	0.742611	0.736474
GC1237_0784	Rv0716	rplE	50S ribosomal protein	Protein synthesis	Ribosomal proteins: synthesis and modification	No Data	short	0.999996	1
GC1237_0785	Rv0717	rpsN1					short	0.999991	0.999998
GC1237_0786	Rv0718	rpsH	ribosomal protein S8	Protein synthesis	Ribosomal proteins: synthesis and modification	GO:0003735	E
GC1237_0787	Rv0719	rplF	50S ribosomal protein	Protein synthesis	Ribosomal proteins: synthesis and modification	No Data	E
GC1237_0788	Rv0720	rplR	ribosomal protein L18	Protein synthesis	Ribosomal proteins: synthesis and modification	GO:0003735	short	0.51905	0.513565
GC1237_0789	Rv0721	rpsE	30S ribosomal protein	Protein synthesis	Ribosomal proteins: synthesis and modification	No Data	E
GC1237_0790	Rv0722	rpmD	ribosomal protein L30	Protein synthesis	Ribosomal proteins: synthesis and modification	GO:0003735	short	0.655185	0.655185
GC1237_0791	Rv0723	rplO	ribosomal protein L15	Protein synthesis	Ribosomal proteins: synthesis and modification	GO:0003735	short	0.999998	1
GC1237_0792	Rv0724	sppA	signal peptide peptidase SppA, 67K type	Protein fate	Degradation of proteins, peptides, and glycopeptides	GO:0006508	NE	0.000272057	0.000917475
GC1237_0793	Rv0725c	Rv0725c	Mycobacterium tuberculosis paralogous family	Unknown function	General	No Data	NE	0.103327	0.0704505
GC1237_0794	Rv0726c	Rv0726c	Mycobacterium tuberculosis paralogous family	Unknown function	General	No Data	NE	0.849925	0.0259771
GC1237_0795	Rv0727c	fucA	L-fuculose phosphate aldolase	Energy metabolism	Sugars	GO:0008738	NE	0.00337269	0.00443872
GC1237_0796	Rv0728c	serA2	POSSIBLE D-3-PHOSPHOGLYCERATE DEHYDROGENASE SERA2 (PHOSPHOGLYCERATE DEHYDROGENASE)	Amino acid biosynthesis	Serine family	No Data	NE	0.0257389	0.0261392
GC1237_0797	Rv0729	xylB	POSSIBLE D-XYLULOSE KINASE XYLB (XYLULOKINASE) (XYLULOSE KINASE)	Unclassified	Role category not yet assigned	No Data	NE	0.00039266	0.000378108
GC1237_0798	Rv0730	Rv0730	conserved hypothetical protein	Hypothetical proteins	Conserved	GO:0000004	NE	0.557155	0.706504
GC1237_0799	Rv0731c	Rv0731c	Mycobacterium tuberculosis paralogous family	Unknown function	General	No Data	NE	0.292787	0.279211
GC1237_0800	Rv0732	secY	Preprotein translocase secY subunit	Protein fate	Protein and peptide secretion and trafficking	No Data	E
GC1237_0801	Rv0733	adk	Adenylate kinase (ATP-AMP transphosphorylase)	Purines, pyrimidines, nucleosides, and nucleotides	Nucleotide and nucleoside interconversions	GO:0004017	NE	0.998764	0.963863
GC1237_0802	Rv0734	mapA	methionine aminopeptidase, type I	Protein fate	Protein modification and repair	GO:0004239	NE	0.730619	0.858174
GC1237_0803	Rv0735	sigL	SigL	Unclassified	Role category not yet assigned	No Data	NE	0.0718081	0.0424093
GC1237_0804	Rv0736	rslA	anti sigma factor, anti sigL	Regulatory functions	Other	GO:0000004	NE	0.421335	0.195179
GC1237_0805	No annotated equivalent		transcriptional regulator					0.966687	0.966687
GC1237_0806	Rv0737	Rv0737	regulator protein	Regulatory functions	Other	No Data	NE	0.966687	0.966687
GC1237_0807	Rv0738	Rv0738	conserved hypothetical protein	Hypothetical proteins	Conserved	GO:0000004	NE	1	1
GC1237_0808	Rv0739	Rv0739	conserved hypothetical protein	Hypothetical proteins	Conserved	GO:0000004	NE	0.00141242	0.0119139
GC1237_0809	Rv0740	Rv0740	conserved hypothetical protein	Hypothetical proteins	Conserved	GO:0000004	NE	0.387236	0.533248
GC1237_0810	Rv0741	Rv0741	Transposase for insertion sequence element	Mobile and extrachromosomal element functions	Transposon functions	No Data	short	0.966687	0.963135
GC1237_0811	Rv0742	PE_PGRS8	PE family domain protein	Unclassified	Role category not yet assigned	No Data	NE	0.392268	0.392268
GC1237_0812	Rv0743c	Rv0743c	conserved hypothetical protein	Hypothetical proteins	Conserved	GO:0000004	NE	0.0803994	0.0786345
GC1237_0813	Rv0744c	Rv0744c	DNA binding domain, excisionase family protein	Unknown function	General	GO:0003677	NE	0.198015	0.429206
GC1237_0814	Rv0751c	mmsB	3-hydroxyisobutyrate dehydrogenase	Energy metabolism	Amino acids and amines	GO:0006574	NE	0.997713	0.745189
GC1237_0815	No annotated equivalent		conserved hypothetical protein					1	1
GC1237_0816	Rv0746	PE_PGRS9	PE family domain protein	Unclassified	Role category not yet assigned	No Data	NE	0.983651	0.963863
GC1237_0817	Rv0747	PE_PGRS10	PE family domain protein	Unclassified	Role category not yet assigned	No Data	NE	0.758838	0.287998
GC1237_0819	Rv0749	vapC31	Mycobacterium tuberculosis paralogous family	Unknown function	General	No Data	NE	0.12117	0.859764
GC1237_0820	No annotated equivalent		conserved hypothetical protein					0.999984	0.999998
GC1237_0821	Rv0750	Rv0750	conserved hypothetical protein	Hypothetical proteins	Conserved	GO:0000004	NE	1	1
GC1237_0823	Rv0752c	fadE9	FadE9	Unclassified	Role category not yet assigned	No Data	NE	0.134348	0.471552
GC1237_0824	Rv0753c	mmsA	methylmalonate-semialdehyde dehydrogenase	Energy metabolism	Amino acids and amines	GO:0004491	NE	0.00952362	0.00797161
GC1237_0825	Rv0754	PE_PGRS11	PE_PGRS family protein	Unknown function	General	No Data	D	0.00635051	0.00120843
GC1237_0826	Rv0755c	PPE12	PPE family protein	Unclassified	Role category not yet assigned	No Data	D	6.92028e-06	5.7104e-06
GC1237_0827	Rv0755A	Rv0755A					NE	0.547833	0.999942
GC1237_0828	No annotated equivalent		conserved hypothetical protein					0.557155	0.736474
GC1237_0829	Rv0756c	Rv0756c	conserved hypothetical protein	Hypothetical proteins	Conserved	GO:0000004	NE	0.511288	0.505086
GC1237_0830	Rv0757	phoP	DNA-binding response regulator	Regulatory functions	Other	No Data	NE	0.834184	0.169746
GC1237_0831	Rv0758	phoR	sensor histidine kinase	Regulatory functions	Other	No Data	NE	0.037467	0.0540336
GC1237_0832	Rv0759c	Rv0759c	u296a	Protein fate	Degradation of proteins, peptides, and glycopeptides	No Data	NE	0.962966	0.999984
GC1237_0833	Rv0760c	Rv0760c	Nuclear transport factor 2 (NTF2) domain superfamily	Transport and binding proteins	Unknown substrate	No Data	NE	0.980937	0.761323
GC1237_0834	Rv0761c	adhB	Alcohol dehydrogenase B	Central intermediary metabolism	Other	GO:0004022	NE	0.0720308	0.0334352
GC1237_0835	Rv0762c	Rv0762c	conserved hypothetical protein	Hypothetical proteins	Conserved	GO:0000004	NE	0.27554	0.187201
GC1237_0836	Rv0763c	Rv0763c	cytochrome P-450 reductase homolog	Energy metabolism	Electron transport	No Data	short	1	1
GC1237_0837	Rv0764c	cyp51	Cytochrome P450 51 (CYPLI) (P450-LIA1) (Sterol 14-alpha demethylase) (Lanosterol 14-alpha demethylase) (P450-14DM)	Biosynthesis of cofactors, prosthetic groups, and carriers	Heme, porphyrin, and cobalamin	GO:0008398	NE	0.104331	0.0289377
GC1237_0838	Rv0765c	Rv0765c	oxidoreductase, short-chain dehydrogenase/reductase family	Central intermediary metabolism	Other	No Data	NE	0.00325634	0.00564532
GC1237_0839	Rv0766c	cyp123	Cytochrome P450 107B1 (P450CVIIB1)	Unclassified	Role category not yet assigned	No Data	NE	0.00213014	0.0268139
GC1237_0840	Rv0767c	Rv0767c	Putative HTH-type transcriptional regulator Rv0767c/MT0791/Mb0790c	Unclassified	Role category not yet assigned	No Data	NE	0.266995	0.108897
GC1237_0841	Rv0768	aldA	AldA_1	Unclassified	Role category not yet assigned	GO:0008802	D	0.00410113	0.0277825
GC1237_0842	Rv0769	Rv0769	7alpha-hydroxysteroid dehydrogenase	Unclassified	Role category not yet assigned	No Data	NE	0.735958	0.19902
GC1237_0843	Rv0770	Rv0770	Hypothetical oxidoreductase Rv0770/MT0794	Energy metabolism	Aerobic	No Data	NE	0.00303502	0.00510974
GC1237_0844	Rv0771	Rv0771	4-carboxymuconolactone decarboxylase domain protein	Energy metabolism	Other	GO:0019614	NE	0.178074	0.131678
GC1237_0845	Rv0772	purD	phosphoribosylamine--glycine ligase	Purines, pyrimidines, nucleosides, and nucleotides	Purine ribonucleotide biosynthesis	GO:0004637	E
GC1237_0846	Rv0773c	ggtA	gamma-glutamyltranspeptidase	Biosynthesis of cofactors, prosthetic groups, and carriers	Glutathione and analogs	GO:0003840	D	0.0342487	0.040591
GC1237_0847	Rv0774c	Rv0774c	Putative esterase family	Central intermediary metabolism	Other	No Data	NE	0.7152	0.345778
GC1237_0848	No annotated equivalent		tetR family regulator					0.575573	0.569843
GC1237_0849	Rv0775	Rv0775	transcriptional regulator, TetR family domain protein	Regulatory functions	DNA interactions	GO:0003700	NE	0.513285	0.546289
GC1237_0850	Rv0776c	Rv0776c	conserved hypothetical protein	Hypothetical proteins	Conserved	GO:0000004	NE	0.00219657	0.00219657
GC1237_0851	Rv0777	purB	adenylosuccinate lyase	Purines, pyrimidines, nucleosides, and nucleotides	Purine ribonucleotide biosynthesis	GO:0004018	E
GC1237_0852	Rv0778	cyp126	NikQ protein	Unclassified	Role category not yet assigned	No Data	NE	0.242228	0.056764
GC1237_0853	Rv0779c	Rv0779c	conserved hypothetical protein	Hypothetical proteins	Conserved	GO:0000004	NE	0.557155	0.643935
GC1237_0854	Rv0780	purC	phosphoribosylaminoimidazole-succinocarboxamide synthase	Purines, pyrimidines, nucleosides, and nucleotides	Purine ribonucleotide biosynthesis	GO:0004639	E
GC1237_0855	Rv0782	ptrBb	protease II	Protein fate	Degradation of proteins, peptides, and glycopeptides	GO:0008945	D	1.73882e-07	2.94058e-07
GC1237_0856	No annotated equivalent		conserved hypothetical protein					0.966687	0.966687
GC1237_0857	No annotated equivalent		transcriptional regulator					1	1
GC1237_0858	Rv0783c	emrB	drug transporter	Transport and binding proteins	Unknown substrate	No Data	NE	0.25021	0.376346
GC1237_0859	Rv0784	Rv0784	Predicted deacetylase	Cell envelope	Biosynthesis and degradation of surface polysaccharides and lipopolysaccharides	No Data	NE	0.604632	0.557155
GC1237_0860	Rv0785	Rv0785	fumarate/succinate/l-aspartate dehydrogenases BMEII0610	Unclassified	Role category not yet assigned	No Data	D	0.130332	0.0234848
GC1237_0861	Rv0786c	Rv0786c	conserved hypothetical protein	Hypothetical proteins	Conserved	GO:0000004	NE	0.418195	0.693126
GC1237_0862	Rv0787	Rv0787	conserved hypothetical protein	Hypothetical proteins	Conserved	GO:0000004	NE	0.65852	0.966597
GC1237_0863	Rv0787A	Rv0787A					short	1	1
GC1237_0864	Rv0788	purQ	phosphoribosylformylglycinamidine synthase I	Purines, pyrimidines, nucleosides, and nucleotides	Purine ribonucleotide biosynthesis	GO:0004642	E
GC1237_0865	Rv0789c	Rv0789c	conserved hypothetical protein	Hypothetical proteins	Conserved	GO:0000004	NE	0.761812	0.990557
GC1237_0866	Rv0790c	Rv0790c	Transglutaminase-like superfamily domain protein	Protein fate	Degradation of proteins, peptides, and glycopeptides	No Data	NE	0.0352482	0.00252471
GC1237_0867	Rv0791c	Rv0791c	sulfonate monooxygenase	Cellular processes	Other	No Data	NE	0.5402	0.618546
GC1237_0868	Rv0792c	Rv0792c	mercuric reductase/transcriptional regulator, fusion	Unclassified	Role category not yet assigned	No Data	NE	0.548313	0.065308
GC1237_0869	Rv0793	Rv0793	Antibiotic biosynthesis monooxygenase domain protein	Cellular processes	Toxin production and resistance	No Data	NE	0.585267	0.0242202
GC1237_0870	Rv0794c	Rv0794c	mercuric reductase/transcriptional regulator, fusion	Unclassified	Role category not yet assigned	No Data	D	0.0914919	0.275173
GC1237_0871	No annotated equivalent		conserved hypothetical protein					0.0532952	0.0662526
GC1237_0874	Rv0797	Rv0797	IS1547, transposase	Mobile and extrachromosomal element functions	Transposon functions	No Data	NE	0.00360741	0.0197836
GC1237_0875	Rv0798c	cfp29	29 kDa antigen	Cell envelope	Other	No Data	NE	0.252699	0.0536634
GC1237_0876	Rv0799c	Rv0799c	iron dependent peroxidase	Cellular processes	Detoxification	No Data	NE	0.0470055	0.139187
GC1237_0877	Rv0800	pepC	PepC	Energy metabolism	Other	No Data	NE	0.0732041	0.4329
GC1237_0878	Rv0801	Rv0801					short	0.966687	0.966687
GC1237_0879	Rv0802c	Rv0802c	acetyltransferase, GNAT family family	Unknown function	Enzymes of unknown specificity	GO:0008080	NE	0.562224	0.741478
GC1237_0880	Rv0803	purL	phosphoribosylformylglycinamidine synthase II	Purines, pyrimidines, nucleosides, and nucleotides	Purine ribonucleotide biosynthesis	GO:0004642	E
GC1237_0881	Rv0804	Rv0804	CAAX amino terminal protease family family	Unknown function	General	No Data	NE	0.397691	0.359766
GC1237_0882	Rv0806c	cpsY	SacB	Unclassified	Role category not yet assigned	No Data	D	0.0101778	0.00160838
GC1237_0883	Rv0807	Rv0807	conserved hypothetical protein	Hypothetical proteins	Conserved	GO:0000004	short	0.966687	0.966687
GC1237_0884	Rv0808	purF	amidophosphoribosyltransferase	Purines, pyrimidines, nucleosides, and nucleotides	Purine ribonucleotide biosynthesis	GO:0004044	E
GC1237_0885	Rv0809	purM	phosphoribosylformylglycinamidine cyclo-ligase	Purines, pyrimidines, nucleosides, and nucleotides	Purine ribonucleotide biosynthesis	GO:0004641	E
GC1237_0886	Rv0810c	Rv0810c	conserved hypothetical protein	Hypothetical proteins	Conserved	GO:0000004	short	0.190845	0.187201
GC1237_0887	Rv0811c	Rv0811c	u2266f	Unclassified	Role category not yet assigned	No Data	E
GC1237_0888	Rv0812	Rv0812	aminotransferase, class IV	Amino acid biosynthesis	Aspartate family	No Data	E
GC1237_0889	Rv0813c	Rv0813c	u2266i	Unclassified	Role category not yet assigned	No Data	NE	0.345849	0.327098
GC1237_0890	No annotated equivalent		conserved hypothetical protein					0.999998	0.999998
GC1237_0891	Rv3118	sseC1	u2266j	Unclassified	Role category not yet assigned	No Data	NE	0.8368	0.963863
GC1237_0892	Rv3117	cysA3	CysA3	Unclassified	Role category not yet assigned	GO:0004792	NE	0.030854	0.0551719
GC1237_0893	Rv0816c	thiX	ThiX	Energy metabolism	Electron transport	No Data	NE	0.966687	0.966687
GC1237_0894	Rv0817c	Rv0817c	conserved hypothetical protein	Hypothetical proteins	Conserved	GO:0000004	E
GC1237_0895	Rv0818	glnR	transcriptional regulator	Regulatory functions	Other	No Data	NE	0.569958	0.0576361
GC1237_0896	Rv0819	mshD	u2266n	Unclassified	Role category not yet assigned	No Data	NE	0.0629567	0.79621
GC1237_0897	Rv0820	phoT	phosphate ABC transporter, ATP-binding protein	Transport and binding proteins	Anions	GO:0006817	NE	0.738179	0.185184
GC1237_0898	Rv0821c	phoY2	phosphate transport system regulatory protein PhoU	Regulatory functions	Other	No Data	NE	0.348966	0.662307
GC1237_0899	Rv0822c	Rv0822c	u2266o	Unclassified	Role category not yet assigned	No Data	NE	0.000444045	6.40598e-05
GC1237_0900	Rv0823c	Rv0823c	POSSIBLE TRANSCRIPTIONAL REGULATORY PROTEIN	Regulatory functions	Other	No Data	NE	0.017908	0.0903449
GC1237_0901	Rv0824c	desA1	fatty acid desaturase	Fatty acid and phospholipid metabolism	Biosynthesis	No Data	D	0.00136964	0.0266006
GC1237_0902	Rv0825c	Rv0825c	transcriptional regulator, TetR family domain protein	Regulatory functions	DNA interactions	GO:0003700	NE	0.0207239	0.123713
GC1237_0903	Rv0826	Rv0826	conserved hypothetical protein	Hypothetical proteins	Conserved	GO:0000004	NE	0.00205955	0.211978
GC1237_0904	Rv0827c	kmtR	transcriptional regulator, ArsR family	Regulatory functions	Other	No Data	NE	0.188191	0.219541
GC1237_0905	Rv0828c	Rv0828c	cytidine/deoxycytidylate deaminase family protein	DNA metabolism	Other	No Data	NE	0.023195	0.0535757
GC1237_0906	Rv0829	Rv0829					NE	0.999996	0.999998
GC1237_0907	Rv0830	Rv0830	Mycobacterium tuberculosis paralogous family	Unknown function	General	No Data	NE	0.00225289	0.154976
GC1237_0908	Rv0831c	Rv0831c	conserved hypothetical protein	Hypothetical proteins	Conserved	GO:0000004	NE	0.49112	0.0540451
GC1237_0909	No annotated equivalent		conserved hypothetical protein					0.0592049	0.0592049
GC1237_0910	No annotated equivalent		conserved hypothetical protein					1	1
GC1237_0911	No annotated equivalent		conserved hypothetical protein					1	1
GC1237_0912	No annotated equivalent		conserved hypothetical protein					0.8368	0.831244
GC1237_0913	No annotated equivalent		conserved hypothetical protein					1	1
GC1237_0914	Rv0832	PE_PGRS12	PE family domain protein	Unclassified	Role category not yet assigned	No Data	NE	0.963863	0.963863
GC1237_0915	No annotated equivalent		PE_PGRS13					0.999984	0.999998
GC1237_0916	No annotated equivalent		conserved hypothetical protein					0.51151	0.591976
GC1237_0917	Rv0834c	PE_PGRS14	PE family domain protein	Unclassified	Role category not yet assigned	No Data	NE	0.000798323	0.00379943
GC1237_0918	No annotated equivalent		conserved hypothetical protein					0.8368	0.966687
GC1237_0919	Rv0835	lpqQ	POSSIBLE LIPOPROTEIN LPQQ	Cell envelope	Other	No Data	NE	0.0211543	0.0435271
GC1237_0920	Rv0836c	Rv0836c	conserved hypothetical protein	Hypothetical proteins	Conserved	GO:0000004	NE	0.0380457	0.00914322
GC1237_0921	Rv0837c	Rv0837c	conserved hypothetical protein	Hypothetical proteins	Conserved	GO:0000004	NE	0.000534489	0.00626671
GC1237_0922	No annotated equivalent		conserved hypothetical protein					1	1
GC1237_0923	Rv0838	lpqR	D-alanyl-D-alanine dipeptidase	Protein fate	Degradation of proteins, peptides, and glycopeptides	No Data	NE	0.550382	0.55817
GC1237_0924	Rv0839	Rv0839	methyltransferase, UbiE/COQ5 family family	Unknown function	Enzymes of unknown specificity	GO:0008152	NE	0.347187	0.148257
GC1237_0925	Rv0840c	pip	proline iminopeptidase	Protein fate	Degradation of proteins, peptides, and glycopeptides	No Data	NE	0.234823	0.284403
GC1237_0926	Rv0841	Rv0841					NE	0.999641	0.742611
GC1237_0927	Rv0842	Rv0842	membrane protein, putative	Cell envelope	Other	GO:0000004	NE	0.0182801	0.0784295
GC1237_0928	Rv0843	Rv0843	Thiamine pyrophosphate-dependent dehydrogenases, E1 component alpha subunit	Unclassified	Role category not yet assigned	No Data	NE	0.00149708	0.00665212
GC1237_0929	Rv0844c	narL	POSSIBLE NITRATE/NITRITE RESPONSE TRANSCRIPTIONAL REGULATORY PROTEIN NARL	Energy metabolism	Anaerobic	No Data	NE	0.391854	0.167075
GC1237_0930	Rv0845	Rv0845	POSSIBLE TWO COMPONENT SENSOR KINASE	Regulatory functions	Other	No Data	NE	0.0191516	0.0479455
GC1237_0931	No annotated equivalent		conserved hypothetical protein					1	1
GC1237_0932	Rv0846c	Rv0846c	secreted multicopper oxidase	Unclassified	Role category not yet assigned	No Data	D	0.144932	0.0137443
GC1237_0933	Rv0847	lpqS	lipoprotein, putative	Cell envelope	Other	GO:0000004	NE	0.874957	0.8368
GC1237_0934	Rv0848	cysK2	POSSIBLE CYSTEINE SYNTHASE A CYSK2 (O-ACETYLSERINE SULFHYDRYLASE) (O-ACETYLSERINE (THIOL)-LYASE)	Amino acid biosynthesis	Serine family	No Data	NE	0.0491214	0.0471483
GC1237_0935	Rv0849	Rv0849	probable integral membrane transport protein	Transport and binding proteins	Unknown substrate	No Data	NE	0.00689035	0.00487168
GC1237_0936	Rv0850	Rv0850	transposase	Mobile and extrachromosomal element functions	Transposon functions	No Data	NE	0.417409	0.398448
GC1237_0937	Rv0851c	Rv0851c	oxidoreductase, short-chain dehydrogenase/reductase family	Central intermediary metabolism	Other	No Data	NE	0.263986	0.401713
GC1237_0938	No annotated equivalent		conserved hypothetical protein					0.318963	0.318963
GC1237_0939	Rv0852	fadD16	FadD16	Unclassified	Role category not yet assigned	No Data	NE	0.144828	0.162827
GC1237_0940	Rv0853c	pdc	Pdc	Unclassified	Role category not yet assigned	GO:0047434	NE	0.0414884	0.00204201
GC1237_0941	Rv0854	Rv0854	conserved hypothetical protein	Hypothetical proteins	Conserved	GO:0000004	NE	0.99845	0.344927
GC1237_0942	Rv0855	far	Far	Unclassified	Role category not yet assigned	GO:0008111	NE	0.0770397	0.0470433
GC1237_0943	Rv0856	Rv0856	conserved hypothetical protein	Hypothetical proteins	Conserved	GO:0000004	NE	0.432028	0.392268
GC1237_0944	Rv0857	Rv0857					NE	0.392268	0.923211
GC1237_0945	Rv0858c	dapC	PLP-dependent aminotransferases	Unclassified	Role category not yet assigned	No Data	NE	0.525316	0.166707
GC1237_0946	Rv0859	fadA	thiolase	Fatty acid and phospholipid metabolism	Degradation	GO:0003988	NE	0.369654	0.142553
GC1237_0947	Rv0860	fadB	fatty oxidation complex, alpha subunit	Cellular processes	Detoxification	GO:0008692	NE	0.413259	0.0348407
GC1237_0948	Rv0861c	ercc3	DNA or RNA helicase of superfamily II	DNA metabolism	DNA replication, recombination, and repair	No Data	NE	0.999932	0.387573
GC1237_0949	Rv0862c	Rv0862c	conserved hypothetical protein	Hypothetical proteins	Conserved	GO:0000004	NE	0.010601	0.00580793
GC1237_0950	Rv0863	Rv0863	conserved hypothetical protein	Hypothetical proteins	Conserved	GO:0000004	NE	0.999998	1
GC1237_0951	Rv0864	moaC2	molybdenum cofactor biosynthesis protein C	Biosynthesis of cofactors, prosthetic groups, and carriers	Molybdopterin	GO:0003824	NE	0.178572	0.147873
GC1237_0952	Rv0865	mog	Mog	Unclassified	Role category not yet assigned	No Data	NE	0.513972	0.308582
GC1237_0953	Rv0866	moaE2	molybdopterin converting factor, subunit 2	Biosynthesis of cofactors, prosthetic groups, and carriers	Molybdopterin	GO:0003824	NE	0.742611	0.736474
GC1237_0954	Rv0867c	rpfA	POSSIBLE RESUSCITATION-PROMOTING FACTOR RPFA	Unclassified	Role category not yet assigned	No Data	NE	0.546406	0.814579
GC1237_0955	Rv0868c	moaD2	MoaD2	Unclassified	Role category not yet assigned	No Data	NE	0.0345956	0.0194567
GC1237_0956	Rv0869c	moaA2	Molybdenum cofactor biosynthesis protein A 2	Cell envelope	Biosynthesis and degradation of surface polysaccharides and lipopolysaccharides	No Data	NE	0.0479382	0.0467708
GC1237_0957	Rv0870c	Rv0870c	POSSIBLE CONSERVED INTEGRAL MEMBRANE PROTEIN	Cell envelope	Other	No Data	NE	0.39351	0.391992
GC1237_0958	Rv0871	cspB	CspB	Cellular processes	Adaptations to atypical conditions	No Data	NE	0.240483	0.240483
GC1237_0959	Rv0872c	PE_PGRS15	PE family domain protein	Unclassified	Role category not yet assigned	No Data	D	0.0711115	0.0147229
GC1237_0960	Rv0873	fadE10	FadE10	Unclassified	Role category not yet assigned	No Data	NE	0.00367859	0.00217475
GC1237_0961	Rv0874c	Rv0874c	conserved hypothetical protein	Hypothetical proteins	Conserved	GO:0000004	NE	0.5909	0.564081
GC1237_0962	Rv0875c	Rv0875c	conserved hypothetical protein	Hypothetical proteins	Conserved	GO:0000004	NE	0.200062	0.271071
GC1237_0963	Rv0876c	Rv0876c	POSSIBLE CONSERVED TRANSMEMBRANE PROTEIN	Cell envelope	Other	No Data	NE	0.000162586	0.000330431
GC1237_0964	Rv0877	Rv0877	conserved hypothetical protein	Hypothetical proteins	Conserved	GO:0000004	NE	0.00087109	0.126376
GC1237_0965	Rv0878c	PPE13	PPE family domain protein	Unknown function	General	No Data	NE	0.00982414	0.0195537
GC1237_0966	No annotated equivalent		conserved hypothetical protein					0.966687	0.966687
GC1237_0967	Rv0880	Rv0880	Hypothetical transcriptional regulator Rv0880/MT0903.1/Mb0904	Unclassified	Role category not yet assigned	No Data	NE	1	1
GC1237_0968	Rv0881	Rv0881	spoU rRNA methylase family protein	DNA metabolism	DNA replication, recombination, and repair	No Data	NE	0.963863	0.966687
GC1237_0969	Rv0882	Rv0882	conserved hypothetical protein	Hypothetical proteins	Conserved	GO:0000004	short	0.963863	0.966687
GC1237_0970	Rv0883c	Rv0883c	conserved hypothetical protein	Hypothetical proteins	Conserved	GO:0000004	NE	0.999998	1
GC1237_0971	Rv0884c	serC	phosphoserine aminotransferase, putative	Amino acid biosynthesis	Serine family	GO:0004648	E
GC1237_0972	Rv0885	Rv0885	conserved hypothetical protein	Hypothetical proteins	Conserved	GO:0000004	NE	0.00213896	0.094942
GC1237_0973	Rv0886	fprB	FprB	Unclassified	Role category not yet assigned	GO:0004324	NE	0.0926939	0.17645
GC1237_0974	Rv0887c	Rv0887c	protein	Unclassified	Role category not yet assigned	No Data	NE	0.966687	0.966687
GC1237_0975	No annotated equivalent		conserved hypothetical protein					1	1
GC1237_0976	No annotated equivalent		conserved hypothetical protein					1	1
GC1237_0977	Rv0888	Rv0888	Endonuclease/Exonuclease/phosphatase family family	Unclassified	Role category not yet assigned	No Data	NE	0.00306182	0.00121649
GC1237_0979	Rv0889c	citA	CitA	Transport and binding proteins	Carbohydrates, organic alcohols, and acids	GO:0004108	NE	0.0916933	0.161176
GC1237_0980	Rv0890c	Rv0890c	transcriptional regulator, LuxR family	Regulatory functions	Other	No Data	NE	0.028989	0.000149604
GC1237_0981	Rv0891c	Rv0891c					NE	0.00224203	0.00216303
GC1237_0982	Rv0892	Rv0892	monooxigenase	Unclassified	Role category not yet assigned	No Data	D	0.000548144	0.0588046
GC1237_0983	Rv0893c	Rv0893c	Mycobacterium tuberculosis paralogous family	Unknown function	General	No Data	D	0.580933	0.0673887
GC1237_0984	Rv0894	Rv0894	transcriptional regulator, LuxR family	Regulatory functions	Other	No Data	NE	0.133004	0.358804
GC1237_0985	Rv0895	Rv0895	wax ester synthase/acyl-CoA:diacylglycerol acyltransferase	Unclassified	Role category not yet assigned	No Data	D	0.00874111	0.00358849
GC1237_0986	Rv0896	gltA2	citrate synthase I	Energy metabolism	TCA cycle	GO:0004108	NE	0.0281095	0.160669
GC1237_0987	Rv0897c	Rv0897c	At5g49550/K6M13_10	Unclassified	Role category not yet assigned	No Data	NE	0.360134	0.652166
GC1237_0988	Rv0898c	Rv0898c	conserved hypothetical protein	Hypothetical proteins	Conserved	GO:0000004	short	0.8368	0.829517
GC1237_0989	Rv0899	ompA	OmpA family domain protein	Cell envelope	Other	No Data	D	0.302185	0.309385
GC1237_0990	Rv0900	Rv0900	conserved hypothetical protein	Hypothetical proteins	Conserved	GO:0000004	NE	0.966687	0.966687
GC1237_0991	Rv0901	Rv0901	protein associated to the polyhydroxyalkanoate inclusion	Unclassified	Role category not yet assigned	No Data	NE	0.235355	0.744523
GC1237_0992	Rv0902c	prrB	sensor histidine kinase	Regulatory functions	Other	No Data	NE	0.272808	0.202408
GC1237_0993	Rv0903c	prrA	Transcriptional regulatory protein prrA	Regulatory functions	Other	No Data	E
GC1237_0994	Rv0904c	accD3	AccD3	Unclassified	Role category not yet assigned	GO:0003989	NE	0.838826	0.117958
GC1237_0995	Rv0905	echA6	EchA6	Unclassified	Role category not yet assigned	GO:0004300	NE	0.596039	0.1426
GC1237_0996	Rv0906	Rv0906	metallo-beta-lactamase family protein	Cellular processes	Toxin production and resistance	No Data	NE	0.439812	0.616828
GC1237_0997	Rv0907	Rv0907	penicillin-binding protein 4	Cell envelope	Biosynthesis and degradation of murein sacculus and peptidoglycan	No Data	D	0.0347274	0.0404673
GC1237_0998	Rv0908	ctpE	cation-transporting ATPase, E1-E2 family	Transport and binding proteins	Cations and iron carrying compounds	No Data	NE	0.010578	0.0037277
GC1237_0999	No annotated equivalent		conserved hypothetical protein					1	0.999977
GC1237_1000	Rv0909	Rv0909	putative anti-toxin	Hypothetical proteins	Conserved	GO:0000004	NE	0.56955	0.575573
GC1237_1001	Rv0910	Rv0910	putative toxin	Hypothetical proteins	Conserved	GO:0000004	NE	0.0259529	0.051731
GC1237_1002	Rv0911	Rv0911	Glyoxalase/Bleomycin resistance protein/Dioxygenas	Unclassified	Role category not yet assigned	No Data	NE	0.259872	0.683531
GC1237_1003	Rv0912	Rv0912	conserved hypothetical protein	Hypothetical proteins	Conserved	GO:0000004	NE	0.998903	0.51905
GC1237_1004	No annotated equivalent		conserved hypothetical protein					0.8368	0.8368
GC1237_1005	Rv0913c	Rv0913c	POSSIBLE DIOXYGENASE	Energy metabolism	Other	No Data	D	0.983507	0.033525
GC1237_1006	Rv0914c	Rv0914c	thiolase family protein	Fatty acid and phospholipid metabolism	Degradation	No Data	NE	0.0267236	0.0743226
GC1237_1007	Rv0915c	PPE14	PPE family protein	Unclassified	Role category not yet assigned	No Data	NE	0.0469394	0.0316119
GC1237_1008	Rv0916c	PE7	PE family protein	Unclassified	Role category not yet assigned	No Data	NE	0.575573	0.575573
GC1237_1009	No annotated equivalent		conserved hypothetical protein					0.985702	0.774338
GC1237_1010	No annotated equivalent		conserved hypothetical protein					1	1
GC1237_1011	Rv0917	betP	glycine/proline betaine transporter	Unclassified	Role category not yet assigned	No Data	NE	0.000583976	0.00160816
GC1237_1012	No annotated equivalent		conserved hypothetical protein					0.966687	0.966687
GC1237_1013	Rv0918	Rv0918					NE	0.966687	0.962966
GC1237_1014	Rv0919	Rv0919	unnamed protein product; ORF85, length	Unclassified	Role category not yet assigned	No Data	NE	0.92173	0.99356
GC1237_1015	No annotated equivalent		conserved hypothetical protein					0.398448	0.398448
GC1237_1016	No annotated equivalent		conserved hypothetical protein					0.999998	1
GC1237_1017	Rv0920c	Rv0920c	transposase, Mutator family	Mobile and extrachromosomal element functions	Transposon functions	GO:0004803	NE	0.206966	0.164876
GC1237_1018	Rv0921	Rv0921	Rv0921-like protein	Unclassified	Role category not yet assigned	No Data	NE	0.732597	0.742611
GC1237_1019	Rv0922	Rv0922	IS1602, transposase	Mobile and extrachromosomal element functions	Transposon functions	No Data	NE	0.925866	0.978832
GC1237_1020	Rv0923c	Rv0923c	Protein of unknown function (DUF867) family	Unknown function	General	No Data	NE	0.0224292	0.0331216
GC1237_1021	Rv0924c	mntH	transport protein, NRAMP family	Transport and binding proteins	Unknown substrate	No Data	NE	2.10401e-05	0.000859249
GC1237_1022	Rv0925c	Rv0925c	BRAMP	Unclassified	Role category not yet assigned	No Data	NE	0.0621019	0.190992
GC1237_1023	No annotated equivalent		hypothetical protein					1	1
GC1237_1024	Rv0926c	Rv0926c	conserved hypothetical protein	Hypothetical proteins	Conserved	GO:0000004	NE	0.15349	0.686694
GC1237_1025	Rv0927c	Rv0927c	7alpha-hydroxysteroid dehydrogenase	Unclassified	Role category not yet assigned	No Data	NE	0.996532	0.8368
GC1237_1026	Rv0928	pstS3	phosphate ABC transporter, phosphate-binding protein	Transport and binding proteins	Anions	GO:0006817	NE	0.911839	0.406215
GC1237_1027	Rv0929	pstC2	phosphate ABC transporter, permease protein PstC	Transport and binding proteins	Anions	GO:0006817	NE	0.00348162	0.0774216
GC1237_1028	Rv0930	pstA1					NE	0.594667	0.923661
GC1237_1029	Rv0931c	pknD	Serine/threonine-protein kinase pknD	Energy metabolism	Glycolysis/gluconeogenesis	GO:0004672	NE	1.45109e-10	7.59568e-05
GC1237_1030	Rv0932c	pstS2	phosphate ABC transporter, phosphate-binding protein	Transport and binding proteins	Anions	GO:0006817	NE	0.000981122	0.0124975
GC1237_1031	Rv0933	pstB	phosphate ABC transporter, ATP-binding protein	Transport and binding proteins	Anions	GO:0006817	NE	0.966687	0.980711
GC1237_1032	Rv0934	pstS1	phosphate ABC transporter, phosphate-binding protein	Transport and binding proteins	Anions	GO:0006817	NE	0.00176337	0.045913
GC1237_1033	Rv0935	pstC1	phosphate ABC transporter, permease protein PstC	Transport and binding proteins	Anions	GO:0006817	NE	0.0728242	0.0827465
GC1237_1034	Rv0936	pstA2	phosphate ABC transporter, permease protein PtsA	Transport and binding proteins	Anions	GO:0006817	NE	0.0519382	0.0527733
GC1237_1035	Rv0937c	mku	gp206	Unclassified	Role category not yet assigned	No Data	D	0.0670699	0.212197
GC1237_1036	Rv0938	ligD	ATP-dependent DNA ligase	Cell envelope	Biosynthesis and degradation of murein sacculus and peptidoglycan	No Data	D	0.000630446	0.456935
GC1237_1037	Rv0939	Rv0939	fumarylacetoacetate hydrolase family protein	Energy metabolism	Amino acids and amines	No Data	D	0.108028	0.133871
GC1237_1038	Rv0940c	Rv0940c	conserved hypothetical protein	Hypothetical proteins	Conserved	GO:0000004	NE	0.193771	0.103102
GC1237_1039	Rv0941c	Rv0941c	STAS domain protein	Protein fate	Degradation of proteins, peptides, and glycopeptides	No Data	NE	0.237731	0.859369
GC1237_1040	No annotated equivalent		conserved hypothetical protein					0.8368	0.8368
GC1237_1041	Rv0943c	Rv0943c	conserved hypothetical protein	Hypothetical proteins	Conserved	GO:0000004	NE	2.44244e-05	0.00432918
GC1237_1042	Rv0944	Rv0944	formamidopyrimidine-DNA-glycosylase	Unclassified	Role category not yet assigned	No Data	NE	0.992404	0.421292
GC1237_1043	Rv0945	Rv0945	3-oxoacyl-(acyl carrier protein) reductase	Fatty acid and phospholipid metabolism	Biosynthesis	No Data	NE	0.687409	0.557155
GC1237_1044	Rv0946c	pgi	glucose-6-phosphate isomerase	Energy metabolism	Glycolysis/gluconeogenesis	GO:0004347	NE	0.0840498	0.0606687
GC1237_1045	No annotated equivalent		conserved hypothetical protein					0.8368	0.881226
GC1237_1046	Rv0948c	Rv0948c					short	0.966687	0.962966
GC1237_1047	Rv0949	uvrD1	ATP-dependent DNA helicase PcrA	DNA metabolism	DNA replication, recombination, and repair	GO:0004003	D	0.000501498	0.000271181
GC1237_1048	Rv0950c	Rv0950c	SECRETED PEPTIDASE, M23/M37 FAMILY	Protein fate	Degradation of proteins, peptides, and glycopeptides	No Data	NE	0.000415479	5.30799e-05
GC1237_1049	Rv0951	sucC	Succinyl-CoA synthetase beta chain (SCS-beta)	Energy metabolism	TCA cycle	GO:0004775	E
GC1237_1050	Rv0952	sucD	Succinyl-CoA synthetase alpha chain (SCS-alpha)	Energy metabolism	TCA cycle	GO:0004775	E
GC1237_1051	Rv0953c	Rv0953c	N5,N10-methylenetetrahydromethanopterin reductase-related protein	Energy metabolism	Methanogenesis	No Data	NE	0.0328739	0.297176
GC1237_1052	Rv0954	Rv0954	34 kDa antigenic protein homolog	Cell envelope	Other	No Data	NE	0.000518034	0.000301399
GC1237_1053	Rv0955	Rv0955	membrane protein, putative	Cell envelope	Other	GO:0000004	NE	0.349644	0.484692
GC1237_1054	Rv0956	purN	phosphoribosylglycinamide formyltransferase	Purines, pyrimidines, nucleosides, and nucleotides	Purine ribonucleotide biosynthesis	GO:0004644	E
GC1237_1055	Rv0957	purH	bifunctional purine biosynthesis protein PurH	Purines, pyrimidines, nucleosides, and nucleotides	Purine ribonucleotide biosynthesis	GO:0003937	E
GC1237_1056	Rv0958	Rv0958	Mg-chelatase subunit ChlI	Biosynthesis of cofactors, prosthetic groups, and carriers	Heme, porphyrin, and cobalamin	No Data	NE	0.0249475	0.0312783
GC1237_1057	Rv0959	Rv0959	conserved hypothetical protein	Hypothetical proteins	Conserved	GO:0000004	NE	0.135596	0.146251
GC1237_1058	No annotated equivalent	vapB9	antitoxin					0.963863	0.963863
GC1237_1059	Rv0960	vapC9	PIN domain, putative	Unclassified	Role category not yet assigned	No Data	NE	0.0895185	0.14072
GC1237_1060	Rv0961	Rv0961	conserved hypothetical protein	Hypothetical proteins	Conserved	GO:0000004	NE	0.0176504	0.023029
GC1237_1061	Rv0962c	lprP	lipoprotein, putative	Cell envelope	Other	GO:0000004	NE	0.00492891	0.00622463
GC1237_1062	No annotated equivalent		conserved hypothetical protein					0.761323	0.761323
GC1237_1063	Rv0963c	Rv0963c	Domain of unknown function (DUF1023) family	Unknown function	General	No Data	NE	0.205553	0.206378
GC1237_1064	Rv0965c	Rv0965c	conserved hypothetical protein	Hypothetical proteins	Conserved	GO:0000004	NE	0.741432	0.706504
GC1237_1065	Rv0966c	Rv0966c	conserved hypothetical protein	Hypothetical proteins	Conserved	GO:0000004	NE	0.679298	0.382598
GC1237_1066	Rv0967	csoR	uncharacterized conserved protein, yaiN/yohL family CAC3656	Unclassified	Role category not yet assigned	No Data	NE	0.966687	0.966687
GC1237_1067	Rv0968	Rv0968	Protein of unknown function (DUF1490) superfamily	Unknown function	General	No Data	NE	0.0846889	0.0436284
GC1237_1068	Rv0969	ctpV	cation-transporting ATPase, E1-E2 family	Transport and binding proteins	Cations and iron carrying compounds	No Data	NE	0.0606696	0.0264647
GC1237_1069	Rv0970	Rv0970	membrane protein, putative	Cell envelope	Other	GO:0000004	NE	0.0353906	0.0733162
GC1237_1070	Rv0971c	echA7	EchA7	Unclassified	Role category not yet assigned	No Data	NE	0.195179	0.195179
GC1237_1071	Rv0972c	fadE12	FadE12_2	Unclassified	Role category not yet assigned	No Data	E
GC1237_1072	Rv0973c	accA2	biotin carboxylase homolog accA2 [similarity]	Energy metabolism	Electron transport	GO:0004485	NE	0.0058081	0.00213192
GC1237_1073	Rv0974c	accD2	propionyl-CoA carboxylase, beta subunit	Energy metabolism	Amino acids and amines	GO:0004485	E
GC1237_1074	Rv0975c	fadE13	FadE13	Unclassified	Role category not yet assigned	No Data	NE	0.101379	0.0332165
GC1237_1075	Rv0976c	Rv0976c	Protein of unknown function (DUF1446) family	Unknown function	General	No Data	NE	0.160535	0.0951004
GC1237_1076	Rv0977	PE_PGRS16	PE family domain protein	Unclassified	Role category not yet assigned	No Data	NE	0.000782394	0.00394485
GC1237_1077	Rv0978c	PE_PGRS17	PE_PGRS family protein	Unknown function	General	No Data	NE	0.00797265	0.0240404
GC1237_1078	No annotated equivalent		conserved hypothetical protein					1	1
GC1237_1079	Rv0979A	rpmF					short	0.963863	0.966687
GC1237_1080	Rv0980c	PE_PGRS18	PE family domain protein	Unclassified	Role category not yet assigned	No Data	NE	0.0909862	0.03328
GC1237_1081	Rv0981	mprA	MYCOBACTERIAL PERSISTENCE REGULATOR MRPA (TWO COMPONENT RESPONSE TRANSCRIPTIONAL REGULATORY PROTEIN)	Regulatory functions	Other	No Data	NE	0.89148	0.999975
GC1237_1082	Rv0982	mprB	two-component system sensor kinase	Regulatory functions	Other	No Data	D	0.461905	0.431617
GC1237_1083	Rv0983	pepD	Trypsin-like serine protease	Protein fate	Degradation of proteins, peptides, and glycopeptides	No Data	NE	0.963863	0.963863
GC1237_1084	Rv0984	moaB2	molybdopterin biosynthesis protein	Biosynthesis of cofactors, prosthetic groups, and carriers	Molybdopterin	No Data	NE	0.557155	0.557155
GC1237_1085	Rv0985c	mscL	large conductance mechanosensitive channel protein	Cellular processes	Adaptations to atypical conditions	GO:0005216	NE	0.129666	0.00932868
GC1237_1086	Rv0986	Rv0986	ABC transporter, ATP-binding protein	Transport and binding proteins	Unknown substrate	No Data	D	0.000669952	0.00110984
GC1237_1087	Rv0987	Rv0987	ABC transporter, permease protein	Transport and binding proteins	Unknown substrate	No Data	D	1.62024e-15	2.14285e-10
GC1237_1088	Rv0988	Rv0988	POSSIBLE CONSERVED EXPORTED PROTEIN	Cell envelope	Other	No Data	D	4.22444e-05	4.39628e-06
GC1237_1089	Rv0989c	grcC2	polyprenyl synthase	Biosynthesis of cofactors, prosthetic groups, and carriers	Other	No Data	NE	0.0330248	0.0143286
GC1237_1090	Rv0990c	Rv0990c	conserved hypothetical protein	Hypothetical proteins	Conserved	GO:0000004	NE	0.836211	0.655185
GC1237_1091	No annotated equivalent		conserved hypothetical protein					0.8368	0.8368
GC1237_1092	Rv0992c	Rv0992c	5-formyltetrahydrofolate cyclo-ligase subfamily	Unknown function	General	No Data	NE	0.434446	0.552586
GC1237_1093	Rv0993	galU	UTP-glucose-1-phosphate uridylyltransferase galU [similarity]	Purines, pyrimidines, nucleosides, and nucleotides	Sugar-nucleotide biosynthesis and conversions	GO:0003983	E
GC1237_1094	Rv0994	moeA1	Molybdopterin biosynthesis protein moeA	Biosynthesis of cofactors, prosthetic groups, and carriers	Molybdopterin	No Data	NE	0.989614	0.205338
GC1237_1095	Rv0995	rimJ	RimJ	Unclassified	Role category not yet assigned	GO:0008999	NE	0.567694	0.551205
GC1237_1096	Rv0996	Rv0996	conserved hypothetical protein	Hypothetical proteins	Conserved	GO:0000004	NE	0.699013	0.961125
GC1237_1097	No annotated equivalent		conserved hypothetical protein					0.278121	0.278121
GC1237_1098	No annotated equivalent		conserved hypothetical protein					0.477484	0.237731
GC1237_1099	No annotated equivalent		conserved hypothetical protein					0.139849	0.144828
GC1237_1100	No annotated equivalent		methyltransferase					0.998764	0.966687
GC1237_1101	Rv0998	Rv0998	cyclic nucleotide-binding protein	Unknown function	General	No Data	NE	0.114589	0.18044
GC1237_1102	Rv0999	Rv0999	lipoprotein, putative	Cell envelope	Other	GO:0000004	NE	0.00127703	0.000865473
GC1237_1103	Rv1000c	Rv1000c					NE	0.0248137	0.118793
GC1237_1104	Rv1001	arcA	arginine deiminase	Energy metabolism	Amino acids and amines	GO:0016990	NE	0.0826026	0.0561074
GC1237_1105	Rv1002c	Rv1002c	CONSERVED MEMBRANE PROTEIN	Cell envelope	Other	No Data	E
GC1237_1106	Rv1003	Rv1003	conserved hypothetical protein TIGR00096	Hypothetical proteins	Conserved	No Data	NE	0.966687	0.96092
GC1237_1107	Rv1004c	Rv1004c	hypothetical protein	No Data	No Data	No Data	NE	0.557155	0.608295
GC1237_1108	Rv1005c	pabB	PabB	Biosynthesis of cofactors, prosthetic groups, and carriers	Folic acid	No Data	D	0.0065795	0.0131711
GC1237_1109	Rv1006	Rv1006	conserved hypothetical protein	Hypothetical proteins	Conserved	GO:0000004	NE	0.0128521	0.0183643
GC1237_1110	Rv1007c	metS	methionyl-tRNA synthetase	Protein synthesis	tRNA aminoacylation	GO:0004825	E
GC1237_1111	Rv1008	tatD	deoxyribonuclease, TatD family	DNA metabolism	Degradation of DNA	No Data	NE	0.921666	0.946206
GC1237_1112	Rv1009	rpfB	Uncharacterized BCR	Unclassified	Role category not yet assigned	No Data	NE	0.360709	0.0942213
GC1237_1113	Rv1010	ksgA	dimethyladenosine transferase	Cellular processes	Toxin production and resistance	GO:0000154	D	0.545696	0.327827
GC1237_1114	Rv1011	ispE	4-diphosphocytidyl-2C-methyl-D-erythritol kinase	Biosynthesis of cofactors, prosthetic groups, and carriers	Other	GO:0019288	E
GC1237_1115	Rv1013	pks16	Pks16	Unclassified	Role category not yet assigned	No Data	D	0.129491	0.483845
GC1237_1116	Rv1014c	pth	peptidyl-tRNA hydrolase	Protein synthesis	Other	GO:0004045	E
GC1237_1117	Rv1015c	rplY	ribosomal 5S rRNA E-loop binding protein Ctc/L25/TL5	Protein synthesis	Ribosomal proteins: synthesis and modification	GO:0000315	NE	0.961066	0.961214
GC1237_1118	Rv1016c	lpqT	LpqT	Unclassified	Role category not yet assigned	No Data	NE	0.655185	0.785544
GC1237_1119	No annotated equivalent		conserved hypothetical protein					1	1
GC1237_1120	Rv1017c	prsA	Ribose-phosphate pyrophosphokinase (RPPK) (Phosphoribosylpyrophosphate synthetase) (P-Rib-PP synthetase) (PRPP synthetase)	Unclassified	Role category not yet assigned	GO:0004749	E
GC1237_1121	Rv1018c	glmU	UDP-N-acetylglucosamine pyrophosphorylase	Cell envelope	Biosynthesis and degradation of surface polysaccharides and lipopolysaccharides	GO:0003977	E
GC1237_1122	No annotated equivalent		conserved hypothetical protein					0.742611	0.742611
GC1237_1123	No annotated equivalent		conserved hypothetical protein					0.999991	1
GC1237_1124	Rv1019	Rv1019	transcriptional regulator, TetR family	Regulatory functions	Other	No Data	NE	0.0134029	0.0928246
GC1237_1125	Rv1020	mfd	Transcription-repair coupling factor (TRCF)	DNA metabolism	DNA replication, recombination, and repair	No Data	NE	0.00108492	9.84994e-06
GC1237_1126	Rv1021	Rv1021	transcriptional regulator, MazG family	Regulatory functions	Other	No Data	NE	0.738189	0.554545
GC1237_1127	Rv1022	lpqU	LpqU	Unclassified	Role category not yet assigned	No Data	NE	0.031255	0.0650833
GC1237_1128	Rv1023	eno	enolase	Energy metabolism	Glycolysis/gluconeogenesis	GO:0004634	E
GC1237_1129	Rv1024	Rv1024	Septum formation initiator family	Central intermediary metabolism	Other	No Data	E
GC1237_1130	Rv1025	Rv1025	Uncharacterized ACR	Unclassified	Role category not yet assigned	No Data	short	0.425538	0.279211
GC1237_1131	Rv1026	Rv1026	EXOPOLYPHOSPHATASE	Central intermediary metabolism	Phosphorus compounds	No Data	NE	0.963863	0.966687
GC1237_1132	No annotated equivalent		conserved hypothetical protein					0.966687	0.966687
GC1237_1133	Rv1027c	kdpE	KdpE	Regulatory functions	Other	No Data	NE	0.0450519	0.0287499
GC1237_1134	Rv1028c	kdpD	sensor histidine kinase KdpD	Regulatory functions	Other	No Data	NE	0.0217368	0.0461933
GC1237_1135	No annotated equivalent	kdpA	K+ transporting ATPase subunit A					0.966687	0.966687
GC1237_1136	No annotated equivalent	kdpF	K+ transporting					1	1
GC1237_1137	Rv1029	kdpA	K+-transporting ATPase, A subunit	Transport and binding proteins	Cations and iron carrying compounds	GO:0006813	NE	0.000207088	0.0175653
GC1237_1138	Rv1030	kdpB	K+-transporting ATPase, B subunit	Transport and binding proteins	Cations and iron carrying compounds	GO:0006813	NE	0.0543342	0.13492
GC1237_1139	Rv1031	kdpC	K+-transporting ATPase, C subunit	Transport and binding proteins	Cations and iron carrying compounds	GO:0006813	NE	0.1062	0.0578165
GC1237_1140	Rv1032c	trcS	sensor histidine kinase	Regulatory functions	Other	No Data	NE	0.093593	0.499744
GC1237_1141	Rv1033c	trcR	DNA-binding response regulator TrcR	DNA metabolism	DNA replication, recombination, and repair	No Data	NE	0.0551724	0.215053
GC1237_1142	Rv1034c	Rv1034c	Transposase (IS4 family)	Mobile and extrachromosomal element functions	Transposon functions	GO:0004803	NE	0.966687	0.966687
GC1237_1143	Rv1035c	Rv1035c	probable IS1560 truncated transposase Rv1035c	Mobile and extrachromosomal element functions	Transposon functions	No Data	NE	0.999996	0.999998
GC1237_1144	Rv1036c	Rv1036c	probable IS element transposase shows very weak	Mobile and extrachromosomal element functions	Transposon functions	No Data	NE	0.86446	0.544805
GC1237_1145	Rv3619c	esxV	ESAT-6 like protein esxI (Antigen Mtb9.9B)	Protein fate	Protein folding and stabilization	No Data	NE	0.831244	0.937409
GC1237_1147	Rv1039c	PPE15	PPE family protein	Unclassified	Role category not yet assigned	No Data	NE	0.438785	0.116754
GC1237_1148	Rv1040c	PE8	PE family domain protein	Unclassified	Role category not yet assigned	No Data	NE	0.96258	0.941262
GC1237_1149	No annotated equivalent		conserved hypothetical protein					1	0.999954
GC1237_1150	No annotated equivalent		conserved hypothetical protein					0.966687	0.966687
GC1237_1151	No annotated equivalent		conserved hypothetical protein					0.8368	0.8368
GC1237_1152	Rv1041c	Rv1041c					NE	0.21705	0.179619
GC1237_1153	Rv1149	Rv1149	ISSod6, transposase	Mobile and extrachromosomal element functions	Transposon functions	No Data	NE	0.332172	0.327827
GC1237_1154	Rv1043c	Rv1043c	conserved hypothetical protein	Hypothetical proteins	Conserved	GO:0000004	NE	0.0251064	0.0822405
GC1237_1155	Rv1044	Rv1044	conserved hypothetical protein	Hypothetical proteins	Conserved	GO:0000004	NE	0.742611	0.865036
GC1237_1156	Rv1045	Rv1045	conserved hypothetical protein	Hypothetical proteins	Conserved	GO:0000004	NE	0.227379	0.113395
GC1237_1158	Rv1048c	Rv1048c	conserved hypothetical protein	Hypothetical proteins	Conserved	GO:0000004	NE	0.0351361	0.00202423
GC1237_1159	No annotated equivalent		conserved hypothetical protein					1	1
GC1237_1160	Rv1049	Rv1049	Bacterial regulatory protein, MarR family	Regulatory functions	Other	No Data	NE	0.500364	0.610023
GC1237_1161	Rv1050	Rv1050	oxidoreductase, short-chain dehydrogenase/reductase family	Central intermediary metabolism	Other	No Data	NE	0.550312	0.554076
GC1237_1162	Rv1051c	Rv1051c	AbiEii	Mobile and extrachromosomal element functions	Prophage functions	No Data	NE	0.551205	0.575573
GC1237_1163	Rv1052	Rv1052					NE	0.965649	0.963863
GC1237_1164	No annotated equivalent		conserved hypothetical protein					0.39351	0.267975
GC1237_1165	No annotated equivalent		conserved hypothetical protein					0.655185	0.655185
GC1237_1166	No annotated equivalent		conserved hypothetical protein					0.8368	0.8368
GC1237_1167	Rv1056	Rv1056	Domain of unknown function (DUF427) family	Unknown function	General	No Data	NE	0.12569	0.0316079
GC1237_1168	No annotated equivalent		conserved hypothetical protein					1	1
GC1237_1169	Rv1057	Rv1057	cell surface protein	Cell envelope	Other	No Data	NE	0.0844177	0.1044
GC1237_1170	Rv1058	fadD14	FadD14	Unclassified	Role category not yet assigned	No Data	NE	0.13576	0.667534
GC1237_1171	Rv1059	Rv1059	conserved hypothetical protein	Hypothetical proteins	Conserved	GO:0000004	NE	0.966687	0.963863
GC1237_1172	Rv1060	Rv1060	conserved hypothetical protein	Hypothetical proteins	Conserved	GO:0000004	NE	0.966687	0.966687
GC1237_1173	Rv1061	Rv1061	Glutamine amidotransferases class-II domain protein	Unclassified	Role category not yet assigned	No Data	NE	0.15764	0.506766
GC1237_1174	Rv1062	Rv1062	Patatin-like phospholipase family	Cellular processes	Toxin production and resistance	No Data	NE	0.655185	0.749473
GC1237_1175	Rv1063c	Rv1063c	conserved protein with a conserved patatin-like phospholipase domain	Cellular processes	Toxin production and resistance	No Data	NE	0.17283	0.891648
GC1237_1176	Rv1064c	lpqV	LpqV	Unclassified	Role category not yet assigned	No Data	NE	0.999995	0.999911
GC1237_1177	Rv1065	Rv1065	cysteine dioxygenase-like protein	Amino acid biosynthesis	Serine family	No Data	NE	0.962022	0.950731
GC1237_1178	Rv1066	Rv1066	molybdopterin biosynthesis protein XF0466	Biosynthesis of cofactors, prosthetic groups, and carriers	Molybdopterin	No Data	NE	0.963863	0.966687
GC1237_1179	Rv1067c	PE_PGRS19	PE family domain protein	Unclassified	Role category not yet assigned	No Data	NE	0.517238	0.206444
GC1237_1180	Rv1068c	PE_PGRS20	PE_PGRS family protein	Unknown function	General	No Data	NE	0.0441945	0.0404274
GC1237_1181	No annotated equivalent		conserved hypothetical protein					0.966687	0.966687
GC1237_1182	No annotated equivalent		conserved hypothetical protein					0.133996	0.140474
GC1237_1183	Rv1069c	Rv1069c	conserved hypothetical protein	Hypothetical proteins	Conserved	GO:0000004	NE	0.0346433	0.0303054
GC1237_1184	Rv1070c	echA8	EchA8_1	Unclassified	Role category not yet assigned	GO:0004300	NE	0.0974444	0.0453114
GC1237_1185	Rv1071c	echA9	EchA9	Unclassified	Role category not yet assigned	GO:0004300	NE	0.325027	0.83649
GC1237_1186	No annotated equivalent		conserved hypothetical protein					0.00940887	0.0364158
GC1237_1187	Rv1072	Rv1072	B1306.07 protein	Unclassified	Role category not yet assigned	No Data	NE	0.00459388	0.0339501
GC1237_1188	Rv1073	Rv1073	MAV346	Unclassified	Role category not yet assigned	No Data	NE	0.069797	0.190594
GC1237_1189	Rv1074c	fadA3	beta-ketoadipyl-CoA thiolase.	Unclassified	Role category not yet assigned	No Data	NE	0.131631	0.0584748
GC1237_1190	Rv1075c	Rv1075c	GDSL-like Lipase/Acylhydrolase domain protein	Fatty acid and phospholipid metabolism	Degradation	GO:0016298	NE	0.00225015	0.0137406
GC1237_1191	Rv1076	lipU	esterase	Central intermediary metabolism	Other	No Data	D	0.0161201	0.00146188
GC1237_1192	Rv1077	cbs	cystathionine beta-synthase	Amino acid biosynthesis	Serine family	GO:0004122	NE	0.00224443	0.00392704
GC1237_1193	Rv1078	pra	Proline-rich antigen homolog	Cell envelope	Other	No Data	NE	0.00288286	0.00304748
GC1237_1194	Rv1079	metB	Cystathionine gamma-synthase (CGS) (O-succinylhomoserine(Thiol)-lyase)	Unclassified	Role category not yet assigned	GO:0003962	D	0.117533	0.116023
GC1237_1195	Rv1080c	greA	greA	Transcription	Transcription factors	No Data	NE	0.386706	0.420634
GC1237_1196	Rv1081c	Rv1081c	conserved membrane protein ML2392	Cell envelope	Other	No Data	NE	0.544463	0.500641
GC1237_1197	Rv1082	mca	Uncharacterized proteins, LmbE homolog	Cell envelope	Other	No Data	NE	0.0927274	0.0825507
GC1237_1198	Rv1083	Rv1083	u1740e	Unclassified	Role category not yet assigned	No Data	NE	0.216691	0.216691
GC1237_1199	Rv1084	Rv1084	Highly conserved protein containing a thioredoxin domain	Energy metabolism	Electron transport	No Data	NE	0.0052679	0.0099058
GC1237_1200	Rv1085c	Rv1085c	membrane protein, hemolysin III homolog	Cellular processes	Toxin production and resistance	No Data	NE	0.151121	0.099484
GC1237_1201	Rv1086	Rv1086	undecaprenyl diphosphate synthase	Cell envelope	Biosynthesis and degradation of surface polysaccharides and lipopolysaccharides	GO:0008834	NE	0.000563178	0.000849716
GC1237_1202	No annotated equivalent		conserved hypothetical protein					0.966687	0.966687
GC1237_1203	Rv1087	PE_PGRS21	PE family domain protein	Unclassified	Role category not yet assigned	No Data	NE	0.00895975	0.0113198
GC1237_1204	Rv1087A	Rv1087A					NE	0.140757	0.00562401
GC1237_1205	No annotated equivalent		conserved hypothetical protein					1	1
GC1237_1206	No annotated equivalent		conserved hypothetical protein					0.393104	0.467049
GC1237_1207	Rv1090	celA2b	cellulase 12A	Energy metabolism	Biosynthesis and degradation of polysaccharides	GO:0008810	NE	0.260445	0.459269
GC1237_1208	No annotated equivalent		conserved hypothetical protein					1	1
GC1237_1209	No annotated equivalent		conserved hypothetical protein					0.575573	0.706504
GC1237_1210	Rv1091	PE_PGRS22	PE family domain protein	Unclassified	Role category not yet assigned	No Data	NE	0.0485731	0.0301171
GC1237_1211	No annotated equivalent		conserved hypothetical protein					0.513285	0.51905
GC1237_1212	Rv1092c	coaA	Pantothenate kinase (Pantothenic acid kinase)	Biosynthesis of cofactors, prosthetic groups, and carriers	Pantothenate and coenzyme A	GO:0004594	E
GC1237_1213	Rv1093	glyA1	serine hydroxymethyltransferase	Amino acid biosynthesis	Serine family	GO:0004372	E
GC1237_1214	Rv1094	desA2	DesA2	Unclassified	Role category not yet assigned	No Data	E
GC1237_1215	Rv1095	phoH2	PhoH2	Unclassified	Role category not yet assigned	No Data	NE	0.205338	0.272203
GC1237_1216	Rv1096	Rv1096	POSSIBLE GLYCOSYL HYDROLASE	Cellular processes	Toxin production and resistance	No Data	NE	0.00552564	0.00245084
GC1237_1217	Rv1097c	Rv1097c	conserved hypothetical protein	Hypothetical proteins	Conserved	GO:0000004	NE	0.157859	0.159719
GC1237_1218	Rv1098c	fum	Fumarate hydratase class II (Fumarase C)	Amino acid biosynthesis	Pyruvate family	GO:0004333	E
GC1237_1219	Rv1099c	glpX	fructose-1,6-bisphosphatase, class II	Unknown function	General	GO:0006094	NE	0.0392981	0.138283
GC1237_1220	Rv1100	Rv1100	conserved hypothetical protein	Hypothetical proteins	Conserved	GO:0000004	NE	0.260321	0.0934421
GC1237_1221	Rv1101c	Rv1101c	CONSERVED MEMBRANE PROTEIN	Cell envelope	Other	No Data	NE	0.00589115	0.0178275
GC1237_1222	Rv1102c	mazF3	PemK-like growth inhibitor	Protein fate	Degradation of proteins, peptides, and glycopeptides	No Data	NE	0.100022	0.163583
GC1237_1223	Rv1103c	mazE3	antitoxin	Hypothetical proteins	Conserved	GO:0000004	NE	0.966687	0.962966
GC1237_1224	Rv1104	Rv1104	carboxylesterase	Fatty acid and phospholipid metabolism	Degradation	No Data	NE	0.380733	0.380995
GC1237_1225	No annotated equivalent		carboxyl esterase type B					0.966687	0.966687
GC1237_1226	Rv1105	Rv1105	POSSIBLE PARA-NITROBENZYL ESTERASE	Unclassified	Role category not yet assigned	No Data	NE	0.264288	0.282221
GC1237_1227	Rv1106c	Rv1106c	cholesterol dehydrogenase	Central intermediary metabolism	Other	No Data	NE	0.00791233	0.0119009
GC1237_1228	Rv1107c	xseB	exodeoxyribonuclease, small subunit	DNA metabolism	Degradation of DNA	GO:0008855	NE	0.8368	0.8368
GC1237_1229	Rv1108c	xseA	exodeoxyribonuclease VII, large subunit	DNA metabolism	Degradation of DNA	GO:0006308	NE	0.0975414	0.0975414
GC1237_1230	Rv1109c	Rv1109c	conserved hypothetical protein	Hypothetical proteins	Conserved	GO:0000004	NE	0.655185	0.785544
GC1237_1231	Rv1110	lytB2	4-hydroxy-3-methylbut-2-enyl diphosphate reductase	Biosynthesis of cofactors, prosthetic groups, and carriers	Other	GO:0009240	E
GC1237_1232	Rv1111c	Rv1111c	conserved hypothetical protein	Hypothetical proteins	Conserved	GO:0000004	NE	0.0812808	0.910187
GC1237_1233	Rv1112	Rv1112	GTP-binding protein YchF	Unknown function	General	GO:0005525	NE	0.0803587	0.0749846
GC1237_1234	Rv1113	vapB32	antitoxin	Hypothetical proteins	Conserved	GO:0000004	NE	1	1
GC1237_1235	Rv1114	vapC32	PIN domain protein	Unclassified	Role category not yet assigned	No Data	NE	0.999998	0.999984
GC1237_1236	Rv1115	Rv1115	POSSIBLE EXPORTED PROTEIN	Cell envelope	Other	No Data	NE	0.0214414	0.0569987
GC1237_1237	Rv1116A	Rv1116A	PPE FAMILY PROTEIN	Unclassified	Role category not yet assigned	No Data	NE	0.755252	0.932148
GC1237_1238	Rv1117	Rv1117	Uncharacterized ACR	Unclassified	Role category not yet assigned	No Data	NE	0.963863	0.962966
GC1237_1239	Rv1118c	Rv1118c	conserved hypothetical protein	Hypothetical proteins	Conserved	GO:0000004	NE	0.0632658	0.397428
GC1237_1240	No annotated equivalent		conserved hypothetical protein					0.557155	0.604632
GC1237_1241	Rv1119c	Rv1119c	conserved hypothetical protein	Hypothetical proteins	Conserved	GO:0000004	NE	1	1
GC1237_1242	Rv1120c	Rv1120c	hydrolase, alpha/beta hydrolase fold family	Central intermediary metabolism	Other	No Data	NE	1	1
GC1237_1243	No annotated equivalent		conserved hypothetical protein					0.557155	0.575573
GC1237_1244	Rv1121	zwf1	glucose-6-phosphate 1-dehydrogenase	Energy metabolism	Pentose phosphate pathway	GO:0004345	D	0.205526	0.599999
GC1237_1245	Rv1122	gnd2	6-phosphogluconate dehydrogenase (decarboxylating)	Unknown function	General	No Data	D	0.0656	0.0108063
GC1237_1246	Rv1123c	bpoB	hydrolase, alpha/beta hydrolase fold family	Central intermediary metabolism	Other	No Data	NE	0.8368	0.881226
GC1237_1247	No annotated equivalent		conserved hypothetical protein					0.8368	0.937409
GC1237_1248	Rv1124	ephC	EphC	Unclassified	Role category not yet assigned	No Data	NE	0.8368	0.933574
GC1237_1249	Rv1125	Rv1125	conserved hypothetical protein	Hypothetical proteins	Conserved	GO:0000004	D	0.117919	0.0746153
GC1237_1250	Rv1126c	Rv1126c	conserved hypothetical protein	Hypothetical proteins	Conserved	GO:0000004	NE	0.363854	0.316728
GC1237_1251	Rv1127c	ppdK	PpdK	Unclassified	Role category not yet assigned	GO:0050242	NE	0.05168	0.846859
GC1237_1253	Rv1128c	Rv1128c	Partial REP13E12 repeat protein	Unclassified	Role category not yet assigned	No Data	D	0.00845556	0.0011927
GC1237_1254	Rv1129c	Rv1129c	transcriptional regulator, MerR family	Regulatory functions	Other	No Data	D	0.113614	0.57493
GC1237_1255	Rv1130	prpD	2-methylcitrate dehydratase 2	Unclassified	Role category not yet assigned	GO:0047547	NE	0.00689438	0.0469842
GC1237_1256	Rv1131	prpC	GltA1	Unclassified	Role category not yet assigned	GO:0004108	D	0.0275557	0.0237864
GC1237_1257	Rv1132	Rv1132	CONSERVED MEMBRANE PROTEIN	Cell envelope	Other	No Data	D	0.0512315	0.00431797
GC1237_1258	Rv1133c	metE	5-methyltetrahydropteroyltriglutamate--homocysteine S-methyltransferase	Amino acid biosynthesis	Aspartate family	GO:0003871	E
GC1237_1259	Rv1134	Rv1134	conserved hypothetical protein	Hypothetical proteins	Conserved	GO:0000004	NE	0.190845	0.187361
GC1237_1260	Rv1135c	PPE16	PPE family protein	Unclassified	Role category not yet assigned	No Data	NE	0.0621225	0.105007
GC1237_1261	Rv1135A	Rv1135A					NE	0.966687	0.963863
GC1237_1262	Rv1136	Rv1136	EchA1_1	Unclassified	Role category not yet assigned	No Data	NE	0.963863	0.8368
GC1237_1263	Rv1138c	Rv1138c	VisC protein	Unknown function	General	No Data	NE	0.000899151	0.00214314
GC1237_1264	Rv1139c	Rv1139c	Isoprenylcysteine carboxyl methyltransferase (ICMT) family family	Unclassified	Role category not yet assigned	No Data	NE	0.0849223	0.124059
GC1237_1265	Rv1140	Rv1140	CAAX amino terminal protease family family	Unknown function	General	No Data	NE	0.344757	0.441098
GC1237_1266	Rv1141c	echA11	EchA11	Unclassified	Role category not yet assigned	No Data	NE	0.00827127	0.00552354
GC1237_1267	Rv1142c	echA10	EchA11	Unclassified	Role category not yet assigned	No Data	NE	0.197166	0.0929241
GC1237_1268	Rv1143	mcr	fatty acid-CoA racemase	Fatty acid and phospholipid metabolism	Degradation	GO:0008111	NE	0.0227725	0.0549006
GC1237_1269	Rv1144	Rv1144	possible 3-hydroxyacyl-CoA dehydrogenase type II	Fatty acid and phospholipid metabolism	Degradation	GO:0003857	NE	0.386988	0.386706
GC1237_1270	No annotated equivalent		conserved hypothetical protein					0.966687	0.966687
GC1237_1271	Rv1146	mmpL13b	POSSIBLE CONSERVED TRANSMEMBRANE TRANSPORT PROTEIN MMPL3	Cell envelope	Other	No Data	NE	0.012796	0.00816462
GC1237_1272	Rv1147	Rv1147	0610006F02Rik protein	Unclassified	Role category not yet assigned	No Data	NE	0.550775	0.393104
GC1237_1273	No annotated equivalent		conserved hypothetical protein					0.948665	0.831244
GC1237_1274	Rv1148c	Rv1148c	Partial REP13E12 repeat protein	Unclassified	Role category not yet assigned	No Data	NE	0.00107278	0.0124261
GC1237_1277	Rv1151c	Rv1151c	NAD-dependent deacetylase (Regulatory protein SIR2homolog)	Unclassified	Role category not yet assigned	No Data	NE	0.194664	0.121476
GC1237_1278	Rv1152	Rv1152	transcription regulator, GntR family	Regulatory functions	Other	No Data	NE	0.569728	0.569728
GC1237_1279	Rv1153c	omt	tetracenomycin C synthesis protein	Cellular processes	Toxin production and resistance	No Data	NE	0.00513286	0.0232481
GC1237_1280	Rv1154c	Rv1154c	conserved hypothetical protein	Hypothetical proteins	Conserved	GO:0000004	NE	0.0148282	0.0289814
GC1237_1281	Rv1155	Rv1155	conserved hypothetical protein	Hypothetical proteins	Conserved	GO:0000004	NE	0.0215766	0.123725
GC1237_1282	No annotated equivalent		conserved hypothetical protein					1	1
GC1237_1283	Rv1156	Rv1156	HhH-GPD superfamily base excision DNA repair protein subfamily	DNA metabolism	DNA replication, recombination, and repair	No Data	NE	0.304437	0.297127
GC1237_1284	No annotated equivalent		conserved hypothetical protein					0.999998	0.999985
GC1237_1285	Rv1157c	Rv1157c	conserved hypothetical protein	Hypothetical proteins	Conserved	GO:0000004	NE	0.234787	0.138035
GC1237_1286	Rv1158c	Rv1158c	hypothetical protein	No Data	No Data	No Data	NE	0.188056	0.190845
GC1237_1287	Rv1159	pimE	membrane protein, putative	Cell envelope	Other	GO:0000004	NE	0.0567774	0.0185271
GC1237_1288	Rv1159A	Rv1159A					NE	0.51905	0.51905
GC1237_1289	Rv1160	mutT2	MutT2	DNA metabolism	DNA replication, recombination, and repair	No Data	NE	1	1
GC1237_1290	Rv1161	narG	nitrate reductase, alpha subunit	Energy metabolism	Anaerobic	GO:0008940	NE	0.000193496	0.0194783
GC1237_1291	Rv1162	narH	nitrate reductase, beta subunit	Energy metabolism	Anaerobic	GO:0008940	NE	0.0269365	0.00504645
GC1237_1292	Rv1163	narJ	nitrate reductase, delta subunit	Energy metabolism	Electron transport	No Data	NE	0.0634606	0.046341
GC1237_1293	Rv1164	narI	respiratory nitrate reductase, gamma subunit	Energy metabolism	Anaerobic	GO:0008940	NE	0.341396	0.0885978
GC1237_1294	Rv1165	typA	GTPase involved in stress response	Cellular processes	Chemotaxis and motility	No Data	NE	0.465123	0.66823
GC1237_1295	Rv1166	lpqW	LpqW	Unclassified	Role category not yet assigned	No Data	E
GC1237_1296	Rv1167c		probable transcription regulator Rv1167c	Regulatory functions	Other	No Data	NE	0	0
GC1237_1297	Rv1168c	PPE17	PPE FAMILY PROTEIN [FIRST PART]	Unclassified	Role category not yet assigned	No Data	NE	0.013174	0.297895
GC1237_1298	Rv1169c	lipX	PE family protein	Unclassified	Role category not yet assigned	No Data	NE	0.8368	0.937409
GC1237_1299	Rv1170	mshB	Uncharacterized proteins, LmbE homolog	Cell envelope	Other	No Data	NE	0.254898	0.09613
GC1237_1300	No annotated equivalent		conserved hypothetical protein					0.999998	1
GC1237_1301	Rv1171	Rv1171	conserved membrane protein ML1494	Cell envelope	Other	No Data	NE	0.690371	0.627206
GC1237_1302	Rv1172c	PE12	PE FAMILY PROTEIN	Unclassified	Role category not yet assigned	No Data	NE	0.00756588	0.054509
GC1237_1303	Rv1173	fbiC	conserved protein	Unclassified	Role category not yet assigned	No Data	D	1.53955e-05	0.000305081
GC1237_1304	Rv1174c	TB8.4	conserved hypothetical protein	Hypothetical proteins	Conserved	GO:0000004	NE	0.734655	0.778726
GC1237_1305	Rv1175c	fadH	2,4-dienoyl-coA reductase	Fatty acid and phospholipid metabolism	Degradation	No Data	NE	0.0732794	0.762874
GC1237_1306	Rv1176c	Rv1176c	predicted transcriptional regulator	Regulatory functions	Other	No Data	NE	0.678442	0.269482
GC1237_1307	Rv1177	fdxC	FdxC_2	Unclassified	Role category not yet assigned	No Data	short	0.214972	0.024395
GC1237_1308	Rv1178	Rv1178	SUCCINYLDIAMINOPIMELATE AMINOTRANSFERASE	Unclassified	Role category not yet assigned	No Data	NE	0.0920226	0.187638
GC1237_1309	Rv1179c	Rv1179c	Helicase conserved C-terminal domain protein	DNA metabolism	DNA replication, recombination, and repair	GO:0004386	NE	6.30847e-05	0.000216226
GC1237_1310	Rv1181	pks4	mycocerosic acid synthase	Unclassified	Role category not yet assigned	GO:0050111	NE	0.000225733	0.00190132
GC1237_1311	Rv1182	papA3	PapA3_1	Unclassified	Role category not yet assigned	No Data	NE	0.0410872	0.14791
GC1237_1312	Rv1183	mmpL10	conserved large membrane protein mmpL10	Cell envelope	Other	No Data	D	0.03729	0.0591533
GC1237_1313	Rv1184c	chp2	Lepb1170_F3_112 protein	Unclassified	Role category not yet assigned	No Data	NE	0.00387659	0.0037129
GC1237_1314	Rv1185c	fadD21	FadD21_2	Unclassified	Role category not yet assigned	No Data	NE	0.0171196	0.0351504
GC1237_1315	Rv1186c	Rv1186c	Helix-turn-helix domain, fis-type protein	Mobile and extrachromosomal element functions	Transposon functions	No Data	NE	0.213963	0.229405
GC1237_1316	Rv1187	rocA	delta-1-pyrroline-5-carboxylate dehydrogenase	Energy metabolism	Amino acids and amines	GO:0003842	D	0.348246	0.479932
GC1237_1317	Rv1188	Rv1188	proline dehydrogenase family protein	Central intermediary metabolism	Other	No Data	D	0.16026	0.157124
GC1237_1318	Rv1189	sigI	SigI	Unclassified	Role category not yet assigned	No Data	NE	0.51905	0.51905
GC1237_1319	Rv1190	Rv1190	haloalkane dehalogenase	Central intermediary metabolism	Other	No Data	NE	0.999998	0.999998
GC1237_1320	Rv1191	Rv1191	hydrolase, alpha/beta hydrolase fold family	Central intermediary metabolism	Other	No Data	NE	0.402664	0.74928
GC1237_1321	Rv1192	Rv1192	conserved hypothetical protein	Hypothetical proteins	Conserved	GO:0000004	NE	0.0104361	0.13344
GC1237_1322	Rv1193	fadD36	FadD36	Unclassified	Role category not yet assigned	No Data	NE	0.264288	0.267975
GC1237_1323	Rv1194c	Rv1194c	trx	Unclassified	Role category not yet assigned	No Data	D	0.384626	0.0929363
GC1237_1324	No annotated equivalent		conserved hypothetical protein					0.734574	0.742611
GC1237_1325	Rv1195	PE13	PE family protein	Unclassified	Role category not yet assigned	No Data	NE	0.233972	0.128865
GC1237_1326	Rv1196	PPE18	PPE family domain protein	Unknown function	General	No Data	NE	0.222387	0.00361919
GC1237_1327	Rv1197	esxK	ESAT-6 like protein esxK	Unclassified	Role category not yet assigned	No Data	NE	0.998177	0.966687
GC1237_1328	Rv1198	esxL	ESAT-6 like protein esxL	Unclassified	Role category not yet assigned	No Data	NE	0.831244	0.814579
GC1237_1330	Rv1200	Rv1200	metabolite-proton symporter	Unclassified	Role category not yet assigned	No Data	NE	0.00487908	0.00421417
GC1237_1331	Rv1201c	dapD	tetrahydropicolinate succinylase	Unclassified	Role category not yet assigned	No Data	E
GC1237_1332	Rv1202	dapE	succinyl-diaminopimelate desuccinylase	Amino acid biosynthesis	Aspartate family	No Data	E
GC1237_1333	Rv1203c	Rv1203c	hypothetical protein	No Data	No Data	No Data	NE	0.732597	0.726508
GC1237_1334	Rv1204c	Rv1204c	conserved hypothetical protein	Hypothetical proteins	Conserved	GO:0000004	NE	0.077367	0.653909
GC1237_1335	Rv1205	Rv1205	conserved hypothetical protein TIGR00730	Hypothetical proteins	Conserved	No Data	NE	0.20645	0.0450653
GC1237_1336	Rv1206	fadD6	FadD6	Unclassified	Role category not yet assigned	No Data	NE	0.0302453	0.0847776
GC1237_1337	No annotated equivalent		conserved hypothetical protein					1	1
GC1237_1338	Rv1207	folP2	dihydropteroate synthase	Biosynthesis of cofactors, prosthetic groups, and carriers	Folic acid	GO:0004156	NE	0.476876	0.219297
GC1237_1339	Rv1208	gpgS	Glycosyltransferases involved in cell wall biogenesis	Unclassified	Role category not yet assigned	No Data	E
GC1237_1340	Rv1209	Rv1209	conserved hypothetical protein	Hypothetical proteins	Conserved	GO:0000004	NE	0.407529	0.603889
GC1237_1341	Rv1210	tagA	TagA	Cell envelope	Other	No Data	NE	0.458708	0.165293
GC1237_1342	Rv1211	Rv1211					short	0.137681	0.989803
GC1237_1343	Rv1212c	glgA	Predicted glycosyltransferases	Unclassified	Role category not yet assigned	No Data	NE	0.00139812	0.304825
GC1237_1344	Rv1213	glgC	glucose-1-phosphate adenylyltransferase	Energy metabolism	Biosynthesis and degradation of polysaccharides	No Data	NE	0.00096058	0.00215882
GC1237_1345	Rv1214c	PE14	PE FAMILY PROTEIN	Unclassified	Role category not yet assigned	No Data	NE	0.51905	0.51905
GC1237_1346	Rv1215c	Rv1215c	hydrolase CocE/NonD family protein subfamily	Cellular processes	Toxin production and resistance	No Data	NE	0.0107354	0.912019
GC1237_1347	Rv1216c	Rv1216c	Isoprenylcysteine carboxyl methyltransferase (ICMT) family family	Unclassified	Role category not yet assigned	No Data	NE	0.000135203	2.72276e-05
GC1237_1348	Rv1217c	Rv1217c	TnrB3protein	Unclassified	Role category not yet assigned	No Data	NE	0.0420579	0.294011
GC1237_1349	Rv1218c	Rv1218c	ABC transporter, ATP-binding protein	Transport and binding proteins	Unknown substrate	No Data	NE	0.932017	0.831244
GC1237_1350	Rv1219c	Rv1219c	transcriptional regulator, TetR family domain protein	Regulatory functions	DNA interactions	GO:0003700	NE	0.608295	0.318963
GC1237_1351	Rv1220c	Rv1220c	GdmG	Unclassified	Role category not yet assigned	No Data	NE	0.798031	0.741432
GC1237_1352	Rv1221	sigE	SigE	Unclassified	Role category not yet assigned	No Data	NE	0.853654	0.063837
GC1237_1353	No annotated equivalent		conserved hypothetical protein					0.999998	0.999998
GC1237_1354	Rv1223	htrA	HtrA	Cellular processes	Adaptations to atypical conditions	No Data	E
GC1237_1355	Rv1224	tatB	Sec-independent protein translocase protein tatB homolog	Protein fate	Protein and peptide secretion and trafficking	No Data	short	0.761323	0.755252
GC1237_1356	Rv1225c	Rv1225c	DKFZP564D1378 protein	Unclassified	Role category not yet assigned	No Data	NE	0.390119	0.687053
GC1237_1357	Rv1226c	Rv1226c	Bacterial membrane flanked domain family	Cellular processes	Toxin production and resistance	No Data	NE	0.489177	0.446427
GC1237_1358	Rv1227c	Rv1227c	probable transmembrane protein	Cell envelope	Other	No Data	NE	0.393104	0.436048
GC1237_1359	Rv1228	lpqX	probable lpqX protein	Energy metabolism	Electron transport	No Data	NE	0.999984	0.99993
GC1237_1360	No annotated equivalent		conserved hypothetical protein					0.963863	0.963863
GC1237_1361	Rv1229c	mrp	Mrp	Unclassified	Role category not yet assigned	No Data	E
GC1237_1362	Rv1230c	Rv1230c	POSSIBLE MEMBRANE PROTEIN	Cell envelope	Other	No Data	NE	0.00208939	0.00373686
GC1237_1363	Rv1231c	Rv1231c	Protein of unknown function (DUF1003) family	Unknown function	General	No Data	NE	0.386706	0.393104
GC1237_1364	Rv1232c	Rv1232c	Mg/Co/Ni transporter MgtE (contains CBS domain) intracellular	Protein fate	Degradation of proteins, peptides, and glycopeptides	No Data	NE	0.182813	0.649707
GC1237_1365	Rv1233c	Rv1233c	PknJ	Unclassified	Role category not yet assigned	No Data	NE	0.418519	0.398448
GC1237_1366	Rv1234	Rv1234	conserved hypothetical protein	Hypothetical proteins	Conserved	GO:0000004	NE	0.0142363	0.0686573
GC1237_1367	Rv1235	lpqY	LpqY	Unclassified	Role category not yet assigned	No Data	NE	0.033843	0.00168668
GC1237_1368	Rv1236	sugA	SugA	Transport and binding proteins	Carbohydrates, organic alcohols, and acids	No Data	NE	0.546751	0.114738
GC1237_1369	Rv1237	sugB	SugB	Unclassified	Role category not yet assigned	No Data	NE	0.874664	0.8368
GC1237_1370	Rv1238	sugC	SugC	Unclassified	Role category not yet assigned	No Data	NE	0.118873	0.0228726
GC1237_1371	Rv1239c	corA	CorA family transport protein	Transport and binding proteins	Unknown substrate	No Data	NE	0.00138424	0.0286924
GC1237_1372	Rv1240	mdh	Malate dehydrogenase	Energy metabolism	TCA cycle	GO:0030060	NE	0.56955	0.575573
GC1237_1373	Rv1241	vapB33	antitoxin	Hypothetical proteins	Conserved	GO:0000004	short	1	0.999998
GC1237_1374	Rv1242	vapC33	Mycobacterium tuberculosis paralogous family	Unknown function	General	No Data	NE	0.0886965	0.725653
GC1237_1375	Rv1243c	PE_PGRS23	PE family domain protein	Unclassified	Role category not yet assigned	No Data	NE	0.362018	0.867283
GC1237_1376	Rv1244	lpqZ	lipoprotein	Cell envelope	Other	No Data	NE	0.742611	0.742611
GC1237_1377	Rv1245c	Rv1245c	short chain alcohol dehydrogenase	Energy metabolism	Fermentation	No Data	NE	0.0292967	0.0238804
GC1237_1378	Rv1246c	relE	toxin-like protein	Unclassified	Role category not yet assigned	No Data	NE	0.928171	0.781555
GC1237_1379	Rv1247c	relB	addiction module antitoxin, Axe family subfamily, putative	Cellular processes	Toxin production and resistance	No Data	NE	0.966687	0.962966
GC1237_1380	Rv1248c	Rv1248c	2-oxoglutarate dehydrogenase E1 component	Energy metabolism	TCA cycle	GO:0004591	E
GC1237_1381	Rv1249c	Rv1249c	POSSIBLE MEMBRANE PROTEIN	Cell envelope	Other	No Data	NE	0.222118	0.22132
GC1237_1382	No annotated equivalent		conserved hypothetical protein					1	0.999998
GC1237_1383	Rv1251c	Rv1251c	Superfamily I DNA/RNA helicase	DNA metabolism	DNA replication, recombination, and repair	No Data	D	0.896673	0.0182339
GC1237_1384	Rv1252c	lprE	LprE	Unclassified	Role category not yet assigned	No Data	NE	0.28306	0.28306
GC1237_1385	No annotated equivalent		conserved hypothetical protein					1	1
GC1237_1386	Rv1253	deaD	Cold-shock DEAD-box protein A homolog (ATP-dependent RNA helicase deaDhomolog)	Unclassified	Role category not yet assigned	No Data	D	0.0367276	0.00604786
GC1237_1387	Rv1254	Rv1254	acyltransferase homolog	Cell envelope	Biosynthesis and degradation of surface polysaccharides and lipopolysaccharides	No Data	D	7.7727e-05	0.00142346
GC1237_1388	Rv1255c	Rv1255c	transcriptional regulatory protein	Regulatory functions	Other	No Data	E
GC1237_1389	Rv1256c	cyp130	cytochrome P450 mycG	Energy metabolism	Electron transport	No Data	NE	0.0325651	0.193099
GC1237_1390	Rv1257c	Rv1257c	(S)-2-hydroxy-acid oxidase chain D	Energy metabolism	Other	No Data	NE	0.175844	0.121168
GC1237_1391	Rv1258c	Rv1258c	Tap protein	Unclassified	Role category not yet assigned	No Data	NE	0.00316273	0.0127236
GC1237_1393	Rv1259	udgB	uracil-DNA glycosylase	DNA metabolism	DNA replication, recombination, and repair	No Data	NE	0.999996	0.999976
GC1237_1394	Rv1260	Rv1260	monooxygenase, FAD-binding	Central intermediary metabolism	Nitrogen metabolism	No Data	D	0.308233	0.810988
GC1237_1395	Rv1261c	Rv1261c	Mycobacterium tuberculosis paralogous family 11	Unknown function	General	No Data	NE	1	0.999998
GC1237_1396	Rv1262c	Rv1262c	HIT family protein	Unknown function	General	No Data	NE	0.966687	0.959987
GC1237_1397	Rv1263	amiB2	AmiB2	Unclassified	Role category not yet assigned	GO:0004040	NE	0.35296	0.543381
GC1237_1398	Rv1264	Rv1264	ADENYLYL CYCLASE (ATP PYROPHOSPHATE-LYASE) (ADENYLATE CYCLASE)	Unclassified	Role category not yet assigned	No Data	NE	0.0029245	0.0230096
GC1237_1399	Rv1265	Rv1265	conserved hypothetical protein	Hypothetical proteins	Conserved	GO:0000004	NE	0.962966	0.966687
GC1237_1400	Rv1266c	pknH	serine/threonine protein kinase	Regulatory functions	Other	GO:0004672	NE	0.0783157	0.0311511
GC1237_1401	Rv1267c	embR	EmbR_2	Unclassified	Role category not yet assigned	No Data	NE	0.451929	0.0611781
GC1237_1402	Rv1268c	Rv1268c	conserved hypothetical protein	Hypothetical proteins	Conserved	GO:0000004	NE	0.233634	0.228576
GC1237_1403	Rv1269c	Rv1269c	Protein Rv1269c/MT1307/Mb1300c precursor	Unclassified	Role category not yet assigned	No Data	NE	0.0573309	0.0702209
GC1237_1404	Rv1270c	lprA	LprG	Unclassified	Role category not yet assigned	No Data	NE	0.00145607	0.00107686
GC1237_1405	Rv1271c	Rv1271c	Protein of unknown function (DUF732) superfamily	Unknown function	General	No Data	NE	0.999998	1
GC1237_1406	Rv1272c	Rv1272c	ABC transporter transmembrane component	Cell envelope	Other	No Data	NE	0.0533489	0.014971
GC1237_1407	Rv1273c	Rv1273c	ABC transporter, ATP-binding protein	Transport and binding proteins	Unknown substrate	No Data	NE	0.0015525	0.025717
GC1237_1408	Rv1274	lprB	LprB	Unclassified	Role category not yet assigned	No Data	short	0.8368	0.8368
GC1237_1409	Rv1275	lprC	LprC	Unclassified	Role category not yet assigned	No Data	NE	0.55817	0.55817
GC1237_1410	Rv1276c	Rv1276c	PHOSPHOHISTIDINE PHOSPHATASE	Transport and binding proteins	Carbohydrates, organic alcohols, and acids	No Data	NE	0.332172	0.332172
GC1237_1411	Rv1277	Rv1277	DNA repair exonuclease	DNA metabolism	DNA replication, recombination, and repair	No Data	NE	0.0278123	0.0286969
GC1237_1412	Rv1278	Rv1278	conserved hypothetical protein	Hypothetical proteins	Conserved	GO:0000004	NE	0.0948416	0.0768743
GC1237_1413	Rv1279	Rv1279	GMC oxidoreductase	Central intermediary metabolism	Other	GO:0008812	NE	0.179836	0.138334
GC1237_1414	Rv1280c	oppA	OppA	Transport and binding proteins	Amino acids, peptides and amines	No Data	NE	0.0540884	0.0558611
GC1237_1415	Rv1281c	oppD	OppD	Transport and binding proteins	Amino acids, peptides and amines	No Data	E
GC1237_1416	Rv1282c	oppC					NE	0.0405934	0.0362254
GC1237_1417	Rv1283c	oppB					NE	0.215563	0.19236
GC1237_1418	No annotated equivalent		conserved hypothetical protein					1	0.999948
GC1237_1419	Rv1284	canA	Carbonic anhydrase	Central intermediary metabolism	Other	GO:0004089	NE	0.51905	0.51905
GC1237_1420	Rv1285	cysD	2.7.7.4	Unclassified	Role category not yet assigned	GO:0004781	E
GC1237_1421	Rv1286	cysN	CysN/cysC bifunctional enzyme [Includes: Sulfate adenylyltransferasesubunit 1 (Sulfate adenylate transferase) (SAT) (ATP-sulfurylase large subunit); Adenylylsulfate kinase (EC 2.7.1.25) (APSkinase) (ATP adenosine-5-phosphosulfate 3-phosphotransferase)]	Unclassified	Role category not yet assigned	GO:0004781	D	0.00745469	0.0487497
GC1237_1422	Rv1287	Rv1287	StaS	Protein fate	Degradation of proteins, peptides, and glycopeptides	No Data	NE	0.235286	0.286102
GC1237_1423	Rv1288	Rv1288	Putative esterase family	Central intermediary metabolism	Other	No Data	NE	0.0225111	0.000138935
GC1237_1424	Rv1289	Rv1289	conserved hypothetical protein	Hypothetical proteins	Conserved	GO:0000004	NE	0.18135	0.0254393
GC1237_1425	Rv1290c	Rv1290c	conserved hypothetical protein	Hypothetical proteins	Conserved	GO:0000004	NE	0.105915	0.0270071
GC1237_1426	Rv1290A	Rv1290A					NE	0.557155	0.557155
GC1237_1427	Rv1291c	Rv1291c	Protein of unknown function (DUF732) family	Unknown function	General	No Data	NE	0.999996	1
GC1237_1428	No annotated equivalent		conserved hypothetical protein					0.999998	0.999998
GC1237_1429	Rv1292	argS	arginyl-tRNA synthetase	Protein synthesis	tRNA aminoacylation	GO:0004814	E
GC1237_1430	Rv1293	lysA	diaminopimelate decarboxylase	Amino acid biosynthesis	Aspartate family	GO:0008836	E
GC1237_1431	Rv1294	thrA	Homoserine dehydrogenase (HDH)	Central intermediary metabolism	Other	GO:0004412	E
GC1237_1432	Rv1295	thrC	threonine synthase	Amino acid biosynthesis	Aspartate family	GO:0004795	E
GC1237_1433	No annotated equivalent		conserved hypothetical protein					1	1
GC1237_1434	Rv1296	thrB	homoserine kinase	Amino acid biosynthesis	Aspartate family	GO:0004413	E
GC1237_1435	No annotated equivalent		Rho transcitional terminator					1	1
GC1237_1436	Rv1297	rho	transcription termination factor Rho	Transcription	Transcription factors	GO:0003715	E
GC1237_1437	No annotated equivalent		conserved hypothetical protein					0.999998	1
GC1237_1438	Rv1298	rpmE	ribosomal protein L31	Protein synthesis	Ribosomal proteins: synthesis and modification	GO:0003735	NE	0.963863	0.966687
GC1237_1439	Rv1299	prfA	peptide chain release factor 1	Protein synthesis	Translation factors	GO:0003747	E
GC1237_1440	Rv1300	hemK	2.1.1.-	Unclassified	Role category not yet assigned	No Data	D	0.51905	0.513285
GC1237_1441	Rv1301	Rv1301	Sua5/YciO/YrdC/YwlC family protein	Unknown function	General	No Data	NE	0.332172	0.327827
GC1237_1442	Rv1302	rfe	undecaprenyl-phosphate alpha-N-acetylglucosaminyltransferase	Cell envelope	Biosynthesis and degradation of surface polysaccharides and lipopolysaccharides	No Data	E
GC1237_1443	No annotated equivalent		conserved hypothetical protein					1	1
GC1237_1444	Rv1303	Rv1303	conserved hypothetical protein	Hypothetical proteins	Conserved	GO:0000004	NE	0.999998	0.999998
GC1237_1445	Rv1304	atpB	ATP synthase F0, A subunit	Energy metabolism	ATP-proton motive force interconversion	GO:0015986	E
GC1237_1446	Rv1305	atpE	ATP synthase C chain (Lipid-binding protein)(Dicyclohexylcarbodiimide-binding protein)	Unclassified	Role category not yet assigned	No Data	E
GC1237_1447	Rv1306	atpF	ATP synthase B chain	Energy metabolism	ATP-proton motive force interconversion	No Data	short	0.937409	0.8368
GC1237_1448	Rv1307	atpH	ATP synthase delta chain	Energy metabolism	ATP-proton motive force interconversion	No Data	E
GC1237_1449	Rv1308	atpA	ATP synthase F1, alpha subunit	Energy metabolism	ATP-proton motive force interconversion	GO:0015986	E
GC1237_1450	Rv1309	atpG	ATP synthase F1, gamma subunit	Energy metabolism	ATP-proton motive force interconversion	GO:0015986	E
GC1237_1451	Rv1310	atpD	ATP synthase F1, beta subunit	Energy metabolism	ATP-proton motive force interconversion	GO:0015986	E
GC1237_1452	Rv1311	atpC	ATP synthase F1, epsilon subunit	Energy metabolism	ATP-proton motive force interconversion	GO:0015986	short	0.999998	1
GC1237_1453	Rv1312	Rv1312	conserved hypothetical protein	Hypothetical proteins	Conserved	GO:0000004	NE	0.517324	0.407529
GC1237_1454	Rv3798	Rv3798	Transposase for insertion sequence element	Mobile and extrachromosomal element functions	Transposon functions	No Data	NE	0.0407718	0.106301
GC1237_1455	Rv1314c	Rv1314c	ATP:cob(I)alamin adenosyltransferase, putative	Biosynthesis of cofactors, prosthetic groups, and carriers	Heme, porphyrin, and cobalamin	No Data	NE	0.00373079	0.00237676
GC1237_1456	Rv1315	murA	UDP-N-acetylglucosamine 1-carboxyvinyltransferase	Cell envelope	Biosynthesis and degradation of murein sacculus and peptidoglycan	GO:0008760	E
GC1237_1458	No annotated equivalent		conserved hypothetical protein					0.742611	0.917673
GC1237_1460	No annotated equivalent		conserved hypothetical protein					0.209795	0.209795
GC1237_1461	Rv1316c	ogt	methylated-DNA--protein-cysteine methyltransferase	DNA metabolism	DNA replication, recombination, and repair	GO:0003908	NE	0.820009	0.151052
GC1237_1462	Rv1317c	alkA	AlkA	Central intermediary metabolism	Other	GO:0003908	NE	0.341585	0.47457
GC1237_1463	Rv1318c	Rv1318c	Adenylate cyclase, family 3 (some proteins contain HAMP domain)	Purines, pyrimidines, nucleosides, and nucleotides	Nucleotide and nucleoside interconversions	No Data	NE	0.357564	0.348063
GC1237_1464	Rv1319c	Rv1319c	Adenylate cyclase, family 3 (some proteins contain HAMP domain)	Purines, pyrimidines, nucleosides, and nucleotides	Nucleotide and nucleoside interconversions	No Data	NE	0.00866079	0.0209713
GC1237_1465	Rv1320c	Rv1320c	Adenylate cyclase, family 3 (some proteins contain HAMP domain)	Purines, pyrimidines, nucleosides, and nucleotides	Nucleotide and nucleoside interconversions	No Data	NE	0.00458125	0.0258408
GC1237_1466	Rv1321	Rv1321	Hypothetical UPF0286 protein Rv1321/MT1363	Unclassified	Role category not yet assigned	No Data	NE	0.468794	0.971625
GC1237_1467	No annotated equivalent		hypothetical protein					0.999991	0.999967
GC1237_1468	Rv1322A	Rv1322A					NE	0.557155	0.557155
GC1237_1469	No annotated equivalent		conserved hypothetical protein					0.880555	0.393104
GC1237_1470	Rv1323	fadA4	FadA4	Unclassified	Role category not yet assigned	GO:0003985	NE	0.237192	0.159239
GC1237_1471	Rv1324	Rv1324	thioredoxin trxA	Energy metabolism	Electron transport	No Data	NE	0.966687	0.966687
GC1237_1472	Rv1325c	PE_PGRS24	PE family domain protein	Unclassified	Role category not yet assigned	No Data	NE	0.557155	0.737244
GC1237_1473	Rv1326c	glgB	1,4-alpha-glucan branching enzyme	Energy metabolism	Biosynthesis and degradation of polysaccharides	GO:0003844	E
GC1237_1474	Rv1327c	glgE	pep1	Cell envelope	Other	No Data	E
GC1237_1475	Rv1328	glgP	Glycogen phosphorylase	Energy metabolism	Biosynthesis and degradation of polysaccharides	GO:0004645	D	9.86019e-06	0.000923689
GC1237_1476	Rv1329c	dinG	DinG	Cell envelope	Biosynthesis and degradation of murein sacculus and peptidoglycan	No Data	NE	0.0780077	0.0903978
GC1237_1477	Rv1330c	pncB1	nicotinate phosphoribosyltransferase, putative	Biosynthesis of cofactors, prosthetic groups, and carriers	Pyridine nucleotides	GO:0004516	NE	0.0137973	0.0101876
GC1237_1478	Rv1331	Rv1331					NE	0.511843	0.361302
GC1237_1479	Rv1332	Rv1332	conserved hypothetical protein	Hypothetical proteins	Conserved	GO:0000004	NE	0.549373	0.557155
GC1237_1480	Rv1333	Rv1333	Peptidase family T4	Protein fate	Degradation of proteins, peptides, and glycopeptides	No Data	NE	0.0233916	0.026178
GC1237_1481	Rv1334	mec	Mov34 family	Protein fate	Degradation of proteins, peptides, and glycopeptides	No Data	NE	0.0425681	0.0217312
GC1237_1482	Rv1335	cysO	PdtH	Unclassified	Role category not yet assigned	No Data	NE	0.312111	0.435155
GC1237_1483	Rv1336	cysM	Cysteine synthase B (O-acetylserine sulfhydrylase B) (O-acetylserine (Thiol)-lyase B) (CSase B)	Amino acid biosynthesis	Serine family	GO:0004124	NE	0.0106274	0.0472983
GC1237_1484	Rv1337	Rv1337	Rhomboid family protein	Unclassified	Role category not yet assigned	No Data	NE	0.0020366	0.00195757
GC1237_1485	Rv1338	murI	glutamate racemase	Cell envelope	Biosynthesis and degradation of murein sacculus and peptidoglycan	GO:0008881	E
GC1237_1486	Rv1339	Rv1339	Metal-dependent hydrolases of the beta-lactamase superfamily III	Cellular processes	Toxin production and resistance	GO:0004065	D	0.107624	0.0897204
GC1237_1487	Rv1340	rphA	ribonuclease PH	Transcription	RNA processing	GO:0004549	NE	0.318963	0.425041
GC1237_1488	Rv1341	Rv1341	non-canonical purine NTP pyrophosphatase, rdgB/HAM1 family	DNA metabolism	DNA replication, recombination, and repair	GO:0006281	NE	0.8368	0.831244
GC1237_1489	Rv1342c	Rv1342c	Pks14	Unclassified	Role category not yet assigned	No Data	NE	0.361302	0.361302
GC1237_1490	Rv1343c	lprD	conserved hypothetical protein	Hypothetical proteins	Conserved	GO:0000004	NE	0.0377925	0.0447826
GC1237_1491	Rv1344	mbtL	acyl carrier protein Acp	Fatty acid and phospholipid metabolism	Biosynthesis	No Data	NE	0.8368	0.8368
GC1237_1492	Rv1345	mbtM	AMP-binding family protein	Unclassified	Role category not yet assigned	No Data	NE	0.0213957	0.0520859
GC1237_1493	Rv1346	mbtN	FadE14	Unclassified	Role category not yet assigned	No Data	NE	0.388141	0.378208
GC1237_1494	Rv1347c	mbtK	malonyl-CoA decarboxylase [validated]	Biosynthesis of cofactors, prosthetic groups, and carriers	Heme, porphyrin, and cobalamin	No Data	E
GC1237_1495	No annotated equivalent		conserved hypothetical protein					0.8368	0.8368
GC1237_1496	Rv1348	irtA	HlyB/MsbA family ABC transporter	Transport and binding proteins	Unknown substrate	No Data	D	0.00733951	0.0143523
GC1237_1497	Rv1349	irtB	ABC transport protein	Transport and binding proteins	Unknown substrate	No Data	NE	0.225384	0.352265
GC1237_1498	Rv1350	fabG2	FabG2_2	Unclassified	Role category not yet assigned	No Data	NE	0.00669767	0.0647045
GC1237_1499	Rv1351	Rv1351					NE	0.0616833	0.435868
GC1237_1500	Rv1352	Rv1352					NE	0.181746	0.197816
GC1237_1501	Rv1353c	Rv1353c	Putative HTH-type transcriptional regulator Rv1353c/MT1396/Mb1388c	Unclassified	Role category not yet assigned	No Data	NE	0.0506014	0.0331153
GC1237_1502	Rv1354c	Rv1354c	sensory box protein	Regulatory functions	Other	No Data	D	0.0391259	8.2769e-05
GC1237_1503	Rv1355c	moeY	POSSIBLE MOLYBDOPTERIN BIOSYNTHESIS PROTEIN MOEY	Biosynthesis of cofactors, prosthetic groups, and carriers	Molybdopterin	No Data	D	0.329065	0.0713308
GC1237_1504	Rv1356c	Rv1356c					NE	0.286324	0.867829
GC1237_1505	Rv1357c	Rv1357c	sensory box/GGDEF domain/EAL domain protein	Regulatory functions	Other	No Data	NE	0.419696	0.196296
GC1237_1506	No annotated equivalent		conserved hypothetical protein					0.51905	0.51905
GC1237_1507	Rv1358	Rv1358	transcriptional regulator, LuxR family	Regulatory functions	Other	No Data	NE	6.83244e-08	9.78081e-06
GC1237_1508	No annotated equivalent		conserved hypothetical protein					0.966687	0.966687
GC1237_1509	Rv1359	Rv1359	transcriptional regulator, LuxR family	Regulatory functions	Other	No Data	D	0.000592276	0.000422448
GC1237_1510	No annotated equivalent		conserved hypothetical protein					0.136249	0.139849
GC1237_1511	Rv1360	Rv1360	conserved hypothetical protein	Hypothetical proteins	Conserved	GO:0000004	NE	0.0434982	0.141113
GC1237_1512	Rv1361c	PPE19	PPE family protein	Unclassified	Role category not yet assigned	No Data	NE	0.0740318	0.0428198
GC1237_1513	Rv1362c	Rv1362c	POSSIBLE MEMBRANE PROTEIN	Cell envelope	Other	No Data	NE	0.010109	0.115434
GC1237_1514	Rv1363c	Rv1363c	POSSIBLE MEMBRANE PROTEIN	Cell envelope	Other	No Data	NE	0.332172	0.575573
GC1237_1515	Rv1364c	Rv1364c	sensory box protein/anti-anti-sigma factor	Regulatory functions	Other	No Data	NE	0.0504842	0.000209681
GC1237_1516	Rv1365c	rsfA	anti-anti-sigma factor	Unclassified	Role category not yet assigned	No Data	NE	0.0552632	0.0552632
GC1237_1517	Rv1366	Rv1366	Region found in RelA / SpoT proteins family	Unclassified	Role category not yet assigned	No Data	NE	0.0774874	0.0771627
GC1237_1518	No annotated equivalent		conserved hypothetical protein					0.199626	0.199626
GC1237_1519	Rv1367c	Rv1367c	beta-lactamase	Cellular processes	Toxin production and resistance	GO:0008800	NE	0.295916	0.0191934
GC1237_1520	No annotated equivalent		conserved hypothetical protein					0.73493	0.734574
GC1237_1521	Rv1368	lprF	Putative lipoprotein lprF precursor	Unclassified	Role category not yet assigned	No Data	NE	0.00152183	0.0140241
GC1237_1524	Rv1371	Rv1371	desaturase-related protein	Fatty acid and phospholipid metabolism	Biosynthesis	No Data	NE	0.00274841	0.0383963
GC1237_1525	Rv1372	Rv1372	probable pks18 protein	Energy metabolism	Electron transport	No Data	NE	0.227284	0.219023
GC1237_1526	Rv1373	Rv1373	GLYCOLIPID SULFOTRANSFERASE [FIRST PART]	Amino acid biosynthesis	Serine family	No Data	NE	0.00549085	0.0353645
GC1237_1527	No annotated equivalent		conserved hypothetical protein					1	1
GC1237_1528	Rv1375	Rv1375	YcaO-like fatty acid binding protein	Cell envelope	Biosynthesis and degradation of murein sacculus and peptidoglycan	No Data	NE	0.347899	0.108637
GC1237_1529	Rv1376	Rv1376	conserved hypothetical protein	Hypothetical proteins	Conserved	GO:0000004	NE	0.736474	0.734574
GC1237_1530	Rv1378c	Rv1378c	conserved hypothetical protein	Hypothetical proteins	Conserved	GO:0000004	NE	0.037394	0.192741
GC1237_1531	Rv1379	pyrR	PyrR bifunctional protein [Includes: Pyrimidine operon regulatoryprotein; Uracil phosphoribosyltransferase (UPRTase)]	Purines, pyrimidines, nucleosides, and nucleotides	Salvage of nucleosides and nucleotides	GO:0004845	NE	0.142822	0.142822
GC1237_1532	Rv1380	pyrB	aspartate carbamoyltransferase	Purines, pyrimidines, nucleosides, and nucleotides	Pyrimidine ribonucleotide biosynthesis	GO:0004070	E
GC1237_1533	Rv1381	pyrC	Dihydroorotase (DHOase)	Purines, pyrimidines, nucleosides, and nucleotides	Pyrimidine ribonucleotide biosynthesis	GO:0004151	NE	0.363059	0.332172
GC1237_1534	Rv1382	Rv1382	conserved hypothetical protein	Hypothetical proteins	Conserved	GO:0000004	short	0.962966	0.966687
GC1237_1535	Rv1383	carA	carbamoyl-phosphate synthase, small subunit	Purines, pyrimidines, nucleosides, and nucleotides	Pyrimidine ribonucleotide biosynthesis	GO:0004088	NE	0.51905	0.671954
GC1237_1536	Rv1384	carB					E
GC1237_1537	Rv1385	pyrF	orotidine 5-phosphate decarboxylase	Purines, pyrimidines, nucleosides, and nucleotides	Pyrimidine ribonucleotide biosynthesis	GO:0004590	NE	0.966687	0.966687
GC1237_1538	Rv1386	PE15	PE family protein	Unclassified	Role category not yet assigned	No Data	NE	0.132185	0.132185
GC1237_1539	Rv1387	PPE20	PPE FAMILY PROTEIN	Unclassified	Role category not yet assigned	No Data	NE	0.0244949	0.0367368
GC1237_1540	Rv1388	mihF	mIHF	Unclassified	Role category not yet assigned	No Data	short	1	1
GC1237_1541	Rv1389	gmk	guanylate kinase	Purines, pyrimidines, nucleosides, and nucleotides	Nucleotide and nucleoside interconversions	GO:0004385	NE	0.575573	0.567694
GC1237_1542	Rv1390	rpoZ	DNA-directed RNA polymerase omega chain (RNAP omegasubunit) (Transcriptase omega chain) (RNA polymerase omega subunit)	Unclassified	Role category not yet assigned	GO:0003899	short	0.0754158	0.693095
GC1237_1543	Rv1391	dfp	phosphopantothenoylcysteine decarboxylase/phosphopantothenate--cysteine ligase	Biosynthesis of cofactors, prosthetic groups, and carriers	Pantothenate and coenzyme A	GO:0004632	E
GC1237_1544	Rv1392	metK	S-adenosylmethionine synthetase	Central intermediary metabolism	Other	GO:0004478	E
GC1237_1545	Rv1393c	Rv1393c	cyclohexanone monooxygenase	Unclassified	Role category not yet assigned	No Data	NE	0.119801	0.0595263
GC1237_1546	Rv1394c	cyp132	cytochrome P450 4W1	Energy metabolism	Electron transport	No Data	NE	0.0476426	0.0845439
GC1237_1547	Rv1395	Rv1395					NE	0.435155	0.847028
GC1237_1548	Rv1396c	PE_PGRS25	PE family domain protein	Unclassified	Role category not yet assigned	No Data	NE	0.451442	0.247275
GC1237_1549	Rv1397c	vapC10	PIN domain, putative	Unclassified	Role category not yet assigned	No Data	NE	0.55817	0.51905
GC1237_1550	Rv1398c	vapB10	transcriptional regulator, CopG family	Regulatory functions	Other	No Data	NE	0.423784	0.736837
GC1237_1551	Rv1399c	nlhH	LipI	Cell envelope	Biosynthesis and degradation of surface polysaccharides and lipopolysaccharides	No Data	NE	0.694541	0.901901
GC1237_1552	Rv1400c	lipI	LipI	Cell envelope	Biosynthesis and degradation of surface polysaccharides and lipopolysaccharides	No Data	NE	0.260743	0.380851
GC1237_1553	Rv1401	Rv1401	membrane protein, putative	Cell envelope	Other	GO:0000004	NE	0.357944	0.516696
GC1237_1554	Rv1402	priA	primosomal protein N	DNA metabolism	DNA replication, recombination, and repair	No Data	D	0.00123539	0.00158256
GC1237_1555	Rv1403c	Rv1403c	CalE5	Unclassified	Role category not yet assigned	No Data	NE	0.13029	0.00098525
GC1237_1556	Rv1404	Rv1404	transcriptional regulator, MarR family	Regulatory functions	Other	No Data	NE	0.0152856	0.0164039
GC1237_1557	Rv1405c	Rv1405c	UbiE	Biosynthesis of cofactors, prosthetic groups, and carriers	Menaquinone and ubiquinone	No Data	NE	0.0886388	0.292787
GC1237_1558	Rv1406	fmt	methionyl-tRNA formyltransferase	Protein synthesis	tRNA aminoacylation	GO:0004479	E
GC1237_1559	Rv1407	fmu	Fmu	Unclassified	Role category not yet assigned	No Data	NE	0.130523	0.155253
GC1237_1560	Rv1408	rpe	ribulose-phosphate 3-epimerase	Energy metabolism	Pentose phosphate pathway	GO:0004750	E
GC1237_1561	Rv1409	ribG	riboflavin biosynthesis protein RibD	Biosynthesis of cofactors, prosthetic groups, and carriers	Riboflavin, FMN, and FAD	GO:0008703	NE	0.300335	0.436567
GC1237_1562	Rv1410c	Rv1410c	probable drug resistance protein/transporter	Cellular processes	Toxin production and resistance	No Data	NE	0.0074479	0.0259844
GC1237_1563	Rv1411c	lprG	lipoprotein, 27 kDa	Unclassified	Role category not yet assigned	No Data	NE	0.432954	0.701894
GC1237_1564	Rv1412	ribC	riboflavin synthase, alpha subunit	Biosynthesis of cofactors, prosthetic groups, and carriers	Riboflavin, FMN, and FAD	GO:0004746	short	0.495538	0.627206
GC1237_1565	Rv1413	Rv1413	metal-activated pyridoxal enzyme	Unclassified	Role category not yet assigned	No Data	NE	0.292049	0.655243
GC1237_1566	Rv1414	Rv1414					NE	0.552217	0.563727
GC1237_1567	Rv1415	ribA2	Riboflavin biosynthesis protein ribA [Includes: GTP cyclohydrolase II(EC 3.5.4.25); 3,4-dihydroxy-2-butanone 4-phosphate synthase (DHBPsynthase)]	Biosynthesis of cofactors, prosthetic groups, and carriers	Riboflavin, FMN, and FAD	GO:0003935	E
GC1237_1568	Rv1416	ribH	6,7-dimethyl-8-ribityllumazine synthase	Biosynthesis of cofactors, prosthetic groups, and carriers	Riboflavin, FMN, and FAD	GO:0000906	short	0.999998	1
GC1237_1569	Rv1417	Rv1417	conserved hypothetical protein	Hypothetical proteins	Conserved	GO:0000004	NE	1	1
GC1237_1570	Rv1418	lprH	Putative lipoprotein lprH precursor	Unclassified	Role category not yet assigned	No Data	NE	0.0677232	0.00445302
GC1237_1571	Rv1419	Rv1419	QXW lectin repeat domain protein	Transport and binding proteins	Porins	No Data	NE	0.393104	0.393104
GC1237_1572	Rv1420	uvrC	excinuclease ABC, C subunit	DNA metabolism	DNA replication, recombination, and repair	GO:0006281	D	0.119105	0.0446378
GC1237_1573	Rv1421	Rv1421	ATP-binding protein	Unknown function	General	No Data	D	0.106274	0.0547591
GC1237_1574	Rv1422	Rv1422	Uncharacterized conserved membrane-associated protein	Energy metabolism	ATP-proton motive force interconversion	No Data	NE	0.0728583	0.228527
GC1237_1575	Rv1423	whiA	Uncharacterized BCR, COG1481	Hypothetical proteins	Conserved	No Data	NE	0.0106688	0.0103283
GC1237_1576	Rv1424c	Rv1424c	conserved hypothetical protein	Hypothetical proteins	Conserved	GO:0000004	NE	0.102151	0.156836
GC1237_1577	Rv1425	Rv1425	wax ester synthase/acyl-CoA:diacylglycerol acyltransferase	Unclassified	Role category not yet assigned	No Data	NE	0.0246302	0.0287069
GC1237_1578	Rv1426c	lipO	carboxylesterase family protein	Unknown function	General	No Data	D	0.161756	0.075485
GC1237_1579	Rv1427c	fadD12	FadD12_1	Unclassified	Role category not yet assigned	No Data	NE	0.304486	0.278446
GC1237_1580	Rv1428c	Rv1428c	Acyltransferase domain protein	Cell envelope	Biosynthesis and degradation of surface polysaccharides and lipopolysaccharides	No Data	NE	0.2359	0.00423411
GC1237_1581	Rv1429	Rv1429	conserved hypothetical protein	Hypothetical proteins	Conserved	GO:0000004	NE	0.200106	0.232304
GC1237_1582	Rv1430	PE16	PE FAMILY PROTEIN	Unclassified	Role category not yet assigned	No Data	NE	0.00843587	6.98435e-06
GC1237_1583	Rv1431	Rv1431	CONSERVED MEMBRANE PROTEIN	Cell envelope	Other	No Data	NE	0.650008	0.0578417
GC1237_1584	Rv1432	Rv1432	P49 protein	Unclassified	Role category not yet assigned	No Data	NE	0.239018	0.0522824
GC1237_1585	Rv1433	Rv1433	B1496_F2_81 protein	Unclassified	Role category not yet assigned	No Data	NE	0.00380741	0.0662246
GC1237_1586	Rv1435c	Rv1435c	hypothetical protein	No Data	No Data	No Data	NE	0.101031	0.0789001
GC1237_1587	Rv1436	gap	glyceraldehyde-3-phosphate dehydrogenase, type I	Energy metabolism	Glycolysis/gluconeogenesis	GO:0006094	E
GC1237_1588	Rv1437	pgk	phosphoglycerate kinase	Energy metabolism	Glycolysis/gluconeogenesis	GO:0004618	E
GC1237_1589	Rv1438	tpi	triosephosphate isomerase	Energy metabolism	Glycolysis/gluconeogenesis	GO:0004807	E
GC1237_1590	No annotated equivalent		conserved hypothetical protein					0.0612989	0.0371652
GC1237_1591	Rv1439c	Rv1439c	conserved hypothetical protein	Hypothetical proteins	Conserved	GO:0000004	NE	0.274548	0.403764
GC1237_1592	Rv1440	secG	SecG	Protein fate	Protein and peptide secretion and trafficking	No Data	short	0.00854885	0.0163704
GC1237_1593	Rv1441c	PE_PGRS26	PE family domain protein	Unclassified	Role category not yet assigned	No Data	NE	0.234243	0.0336046
GC1237_1594	Rv1442	bisC	dimethylsulfoxide reductase	Central intermediary metabolism	Other	No Data	NE	0.000488109	0.00116885
GC1237_1595	No annotated equivalent		conserved hypothetical protein					0.966687	0.966687
GC1237_1596	Rv1443c	Rv1443c	conserved hypothetical protein	Hypothetical proteins	Conserved	GO:0000004	NE	0.761323	0.761323
GC1237_1597	No annotated equivalent		conserved hypothetical protein					0.755252	0.7951
GC1237_1598	No annotated equivalent		conserved hypothetical protein					0.742611	0.736474
GC1237_1599	Rv1444c	Rv1444c	conserved hypothetical protein	Hypothetical proteins	Conserved	GO:0000004	NE	1	1
GC1237_1600	Rv1445c	devB	6-phosphogluconolactonase	Energy metabolism	Pentose phosphate pathway	GO:0006098	NE	0.167006	0.0481576
GC1237_1601	Rv1446c	opcA	opcA protein	Protein fate	Protein folding and stabilization	GO:0006098	D	0.575573	0.575573
GC1237_1602	Rv1447c	zwf2	glucose-6-phosphate 1-dehydrogenase	Energy metabolism	Pentose phosphate pathway	GO:0004345	NE	0.448219	0.189966
GC1237_1603	Rv1448c	tal	transaldolase	Energy metabolism	Pentose phosphate pathway	GO:0004801	NE	0.407529	0.749101
GC1237_1604	Rv1449c	tkt	transketolase	Energy metabolism	Pentose phosphate pathway	GO:0004802	E
GC1237_1605	No annotated equivalent		PE_PGRS27					0.0982859	0.100356
GC1237_1606	Rv1450c	PE_PGRS27	PE family domain protein	Unclassified	Role category not yet assigned	No Data	NE	0.0638529	0.0717968
GC1237_1607	Rv1451	ctaB	protoheme IX farnesyltransferase	Biosynthesis of cofactors, prosthetic groups, and carriers	Heme, porphyrin, and cobalamin	GO:0006783	E
GC1237_1608	Rv1452c	PE_PGRS28	PE family domain protein	Unclassified	Role category not yet assigned	No Data	NE	0.433915	0.102504
GC1237_1609	Rv1453	Rv1453	POSSIBLE TRANSCRIPTIONAL ACTIVATOR PROTEIN	Regulatory functions	Other	No Data	NE	0.416148	0.386397
GC1237_1610	Rv1454c	qor	Qor	Unclassified	Role category not yet assigned	GO:0003960	NE	0.10608	0.0441027
GC1237_1611	No annotated equivalent		conserved hypothetical protein					1	1
GC1237_1612	Rv1456c	Rv1456c	MLCL536.34 protein	Unclassified	Role category not yet assigned	No Data	D	0.226054	0.235907
GC1237_1613	Rv1457c	Rv1457c	ABC transporter efflux protein, DrrB family	Transport and binding proteins	Unknown substrate	No Data	NE	0.963863	0.962022
GC1237_1614	Rv1458c	Rv1458c	ABC transport protein	Transport and binding proteins	Unknown substrate	No Data	NE	0.407654	0.223866
GC1237_1615	Rv1459c	Rv1459c	POSSIBLE CONSERVED INTEGRAL MEMBRANE PROTEIN	Cell envelope	Other	No Data	D	0.000173885	0.000895456
GC1237_1616	Rv1460	Rv1460	Predicted transcriptional regulator	Regulatory functions	Other	No Data	NE	0.8368	0.8368
GC1237_1617	Rv1461	Rv1461	FeS assembly protein SufB	Biosynthesis of cofactors, prosthetic groups, and carriers	Other	GO:0016226	D	7.7537e-06	6.66582e-07
GC1237_1618	Rv1462	Rv1462	FeS assembly protein SufD	Biosynthesis of cofactors, prosthetic groups, and carriers	Other	GO:0016226	E
GC1237_1619	Rv1463	Rv1463	FeS assembly ATPase SufC	Biosynthesis of cofactors, prosthetic groups, and carriers	Other	GO:0005524	E
GC1237_1620	Rv1464	csd	CYSTEINE DESULFHYDRASE	Unclassified	Role category not yet assigned	No Data	NE	0.866299	0.552217
GC1237_1621	Rv1465	Rv1465	SUF system FeS assembly protein, NifU family	Biosynthesis of cofactors, prosthetic groups, and carriers	Other	No Data	NE	0.567694	0.768625
GC1237_1622	Rv1466	Rv1466	B1496_C2_194 protein	Unclassified	Role category not yet assigned	No Data	short	1	1
GC1237_1623	Rv1467c	fadE15	FadE15	Unclassified	Role category not yet assigned	No Data	NE	0.00297025	0.0671672
GC1237_1624	Rv1468c	PE_PGRS29	PE family domain protein	Unclassified	Role category not yet assigned	No Data	NE	0.755252	0.999573
GC1237_1625	Rv1469	ctpD	cadmium-transporting ATPase cadA-1	Transport and binding proteins	Cations and iron carrying compounds	No Data	NE	0.0979573	0.257032
GC1237_1626	Rv1470	trxA	TrxB	Energy metabolism	Electron transport	No Data	NE	0.32511	0.451442
GC1237_1627	Rv1471	trxB1	TrxB	Energy metabolism	Electron transport	No Data	NE	0.996033	0.966687
GC1237_1628	Rv1472	echA12	POSSIBLE ENOYL-CoA HYDRATASE ECHA12 (ENOYL HYDRASE) (UNSATURATED ACYL-CoA HYDRATASE) (CROTONASE)	Unclassified	Role category not yet assigned	GO:0004300	NE	0.0316045	0.0770114
GC1237_1629	Rv1473	Rv1473	ATPase component of ABC transporters with duplicated ATPase domains	Unclassified	Role category not yet assigned	No Data	NE	0.939123	0.785544
GC1237_1630	Rv1473A	Rv1473A					NE	0.264885	0.117971
GC1237_1631	Rv1474c	Rv1474c	TRANSCRIPTIONAL REGULATOR, TETR FAMILY	Regulatory functions	Other	No Data	NE	0.966687	0.966687
GC1237_1632	Rv1475c	acn	aconitate hydratase 1	Energy metabolism	TCA cycle	GO:0003994	E
GC1237_1633	Rv1476	Rv1476	conserved hypothetical protein	Hypothetical proteins	Conserved	GO:0000004	short	0.0179832	0.0182467
GC1237_1634	Rv1477	ripA	NLP/P60 family protein	Unclassified	Role category not yet assigned	No Data	D	0.000576739	0.000403273
GC1237_1635	Rv1478	Rv1478	NLP/P60 family protein	Unclassified	Role category not yet assigned	No Data	NE	0.421292	0.421292
GC1237_1636	Rv1479	moxR1	MoxR homolog	Cell envelope	Other	No Data	E
GC1237_1637	Rv1480	Rv1480	conserved hypothetical protein	Hypothetical proteins	Conserved	GO:0000004	NE	0.604632	0.604632
GC1237_1638	Rv1481	Rv1481	von Willebrand factor type A domain protein	Unclassified	Role category not yet assigned	No Data	E
GC1237_1639	Rv1482c	Rv1482c	MAV346	Unclassified	Role category not yet assigned	No Data	NE	0.000878503	0.00376463
GC1237_1640	Rv1483	fabG1	3-oxoacyl-[acyl-carrier protein] reductase (3-ketoacyl-acyl carrier protein reductase)	Unclassified	Role category not yet assigned	GO:0004316	E
GC1237_1641	Rv1484	inhA	Enoyl-[acyl-carrier-protein] reductase [NADH] (NADH-dependent enoyl-ACP reductase)	Purines, pyrimidines, nucleosides, and nucleotides	2'-Deoxyribonucleotide metabolism	GO:0004318	NE	0.999965	1
GC1237_1642	Rv1485	hemZ	ferrochelatase	Biosynthesis of cofactors, prosthetic groups, and carriers	Heme, porphyrin, and cobalamin	GO:0004325	E
GC1237_1643	Rv1486c	Rv1486c	MAV321	Unclassified	Role category not yet assigned	No Data	NE	0.959871	0.421292
GC1237_1644	Rv1487	Rv1487	MAV145	Unclassified	Role category not yet assigned	No Data	NE	0.937409	0.8368
GC1237_1645	Rv1488	Rv1488	secreted protease subunit, stomatin/prohibitin homolog	Unclassified	Role category not yet assigned	No Data	NE	0.295826	0.0239449
GC1237_1646	Rv1489	Rv1489					NE	0.0588843	0.0908597
GC1237_1647	Rv1489A	Rv1489A					NE	0.557155	0.65852
GC1237_1648	Rv1490	Rv1490	membrane protein, putative	Cell envelope	Other	GO:0000004	D	0.000560935	0.151505
GC1237_1649	No annotated equivalent		conserved hypothetical protein					0.166634	0.296515
GC1237_1650	Rv1491c	Rv1491c	Uncharacterized ACR	Unclassified	Role category not yet assigned	No Data	NE	0.410475	0.529281
GC1237_1651	Rv1492	mutA	methylmalonyl-CoA mutase, small subunit	Central intermediary metabolism	Other	GO:0004494	NE	0.29784	0.148825
GC1237_1652	Rv1493	mutB	MutB	Unclassified	Role category not yet assigned	GO:0004494	NE	0.413976	0.246453
GC1237_1653	Rv1494	mazE4	antitoxin	Hypothetical proteins	Conserved	GO:0000004	NE	0.190845	0.710193
GC1237_1654	Rv1495	mazF4	PemK-like protein superfamily	Regulatory functions	DNA interactions	No Data	NE	0.8368	0.827715
GC1237_1655	Rv1496	Rv1496	LAO/AO transport system ATPase	Transport and binding proteins	Amino acids, peptides and amines	GO:0015809	NE	0.1185	0.106468
GC1237_1656	No annotated equivalent		conserved hypothetical protein					0.966687	0.966687
GC1237_1657	Rv1497	lipL	beta-lactamase	Cellular processes	Toxin production and resistance	GO:0008800	NE	0.382056	0.481131
GC1237_1658	Rv1498c	Rv1498c	methyltransferase	Central intermediary metabolism	Other	No Data	NE	0.0197337	0.00342316
GC1237_1659	Rv1498A	Rv1498A					NE	0.966687	0.966687
GC1237_1660	Rv1499	Rv1499	conserved hypothetical protein	Hypothetical proteins	Conserved	GO:0000004	NE	0.800024	0.610023
GC1237_1661	Rv1500	Rv1500	Glycosyl transferase, family 2	Central intermediary metabolism	Other	No Data	D	0.26838	0.000392171
GC1237_1662	Rv1501	Rv1501	Phytanoyl-CoA dioxygenase (PhyH) family	Unclassified	Role category not yet assigned	No Data	D	1.90488e-05	2.2465e-06
GC1237_1663	Rv1502	Rv1502	conserved hypothetical protein	Hypothetical proteins	Conserved	GO:0000004	NE	0.00311628	2.59763e-06
GC1237_1664	No annotated equivalent		conserved hypothetical protein					0.999969	0.734574
GC1237_1665	Rv1504c	Rv1504c	DegT/DnrJ/EryC1/StrS family	Unclassified	Role category not yet assigned	No Data	NE	0.0664543	0.0345659
GC1237_1666	No annotated equivalent		conserved hypothetical protein					0.557155	0.627206
GC1237_1667	Rv1505c	Rv1505c	conserved hypothetical protein	Hypothetical proteins	Conserved	GO:0000004	NE	0.000571938	0.000296833
GC1237_1668	No annotated equivalent		hypothetical protein					0.966687	0.963863
GC1237_1669	No annotated equivalent		conserved hypothetical protein					0.783997	0.393104
GC1237_1670	Rv1507c	Rv1507c	conserved hypothetical protein	Hypothetical proteins	Conserved	GO:0000004	E
GC1237_1671	Rv1508c	Rv1508c	membrane protein, putative	Cell envelope	Other	GO:0000004	NE	0.13792	0.102609
GC1237_1672	No annotated equivalent		hypothetical protein					0.831244	0.831244
GC1237_1673	Rv1509	Rv1509	conserved hypothetical protein	Hypothetical proteins	Conserved	GO:0000004	NE	0.123806	0.546466
GC1237_1674	Rv1510	Rv1510	membrane protein	Cell envelope	Other	No Data	NE	0.000361841	0.00167403
GC1237_1675	Rv1511	gmdA	GDP-mannose 4,6-dehydratase	Cell envelope	Biosynthesis and degradation of surface polysaccharides and lipopolysaccharides	GO:0000271	NE	0.0616803	0.0762483
GC1237_1676	Rv1512	epiA	fucose synthetase	Cell envelope	Biosynthesis and degradation of surface polysaccharides and lipopolysaccharides	GO:0050577	NE	0.109913	0.297626
GC1237_1677	Rv1513	Rv1513	gsc	Unclassified	Role category not yet assigned	No Data	NE	1	0.999999
GC1237_1678	Rv1514c	Rv1514c	gsa	Unclassified	Role category not yet assigned	No Data	D	0.0445852	0.0023051
GC1237_1679	Rv1515c	Rv1515c	Methyltransferase	Central intermediary metabolism	Other	No Data	D	0.209871	0.252197
GC1237_1680	Rv1516c	Rv1516c	glycosyltransferase GtfTB	Cell envelope	Biosynthesis and degradation of surface polysaccharides and lipopolysaccharides	No Data	D	0.210313	0.557067
GC1237_1681	Rv1517	Rv1517	Lepb1170_F2_64 protein	Unclassified	Role category not yet assigned	No Data	NE	0.510293	0.188191
GC1237_1682	Rv1518	Rv1518	O-antigen biosynthesis protein	Cell envelope	Biosynthesis and degradation of surface polysaccharides and lipopolysaccharides	No Data	NE	0.216691	0.226153
GC1237_1683	Rv1519	Rv1519					NE	0.8368	0.996797
GC1237_1684	Rv1520	Rv1520	glycosyl transferase	Cell envelope	Biosynthesis and degradation of surface polysaccharides and lipopolysaccharides	No Data	NE	0.000107786	0.0087254
GC1237_1685	No annotated equivalent		conserved hypothetical protein					0.435155	0.355267
GC1237_1686	Rv1521	fadD25	FadD28	Unclassified	Role category not yet assigned	No Data	NE	0.000513637	0.000552754
GC1237_1687	Rv1522c	mmpL12	conserved large membrane protein mmpL10	Cell envelope	Other	No Data	D	4.98196e-05	0.000920781
GC1237_1688	No annotated equivalent		conserved hypothetical protein					0.38821	0.500364
GC1237_1689	Rv1523	Rv1523	methyltransferase	Central intermediary metabolism	Other	No Data	NE	0.0013616	0.00239857
GC1237_1690	Rv1524	Rv1524	glycosyltransferase GtfB	Cell envelope	Biosynthesis and degradation of surface polysaccharides and lipopolysaccharides	No Data	NE	0.193761	0.0730274
GC1237_1691	Rv1525	wbbL2	conserved hypothetical protein	Hypothetical proteins	Conserved	GO:0000004	D	0.203623	0.199176
GC1237_1692	Rv1526c	Rv1526c	glycosyltransferase GtfB	Cell envelope	Biosynthesis and degradation of surface polysaccharides and lipopolysaccharides	No Data	NE	0.031946	0.322054
GC1237_1693	Rv1527c	pks5	pks5	Unclassified	Role category not yet assigned	GO:0050111	NE	0.000143413	0.000184138
GC1237_1694	Rv1528c	papA4	PapA3_2	Unclassified	Role category not yet assigned	No Data	NE	0.999998	0.999998
GC1237_1695	Rv1529	fadD24	FATTY-ACID-CoA LIGASE FADD28 (FATTY-ACID-CoA SYNTHETASE) (FATTY-ACID-CoA SYNTHASE)	Unclassified	Role category not yet assigned	No Data	NE	0.130401	0.119497
GC1237_1696	Rv1530	adh	2,3-butanediol dehydrogenase	Central intermediary metabolism	Other	No Data	NE	0.0133971	0.000276776
GC1237_1697	Rv1531	Rv1531	conserved hypothetical protein	Hypothetical proteins	Conserved	GO:0000004	NE	0.287044	0.460026
GC1237_1698	Rv1532c	Rv1532c	uncharacterized domain 1, putative	Unclassified	Role category not yet assigned	No Data	NE	0.56955	0.575573
GC1237_1699	Rv1533	Rv1533	enoyl-(acyl-carrier-protein) reductase II	Energy metabolism	Aerobic	No Data	NE	0.29415	0.23145
GC1237_1700	Rv1534	Rv1534	probable transcription regulatory protein Rv1534	Regulatory functions	Other	No Data	NE	0.00185425	0.00911208
GC1237_1701	Rv1535	Rv1535	similar to ALR; similar to AAC51735 (PID:g2358287); H_DJ0981O07.3	Unclassified	Role category not yet assigned	No Data	NE	0.35623	0.314484
GC1237_1702	Rv1536	ileS	Isoleucyl-tRNA synthetase (Isoleucine--tRNA ligase)(IleRS)	Protein synthesis	tRNA aminoacylation	GO:0004822	D	5.0995e-09	1.6925e-07
GC1237_1703	No annotated equivalent		hypothetical protein					1	1
GC1237_1704	Rv1537	dinX	2.7.7.7	Unclassified	Role category not yet assigned	GO:0003887	NE	0.985702	0.944263
GC1237_1705	Rv1538c	ansA	asparaginase [similarity]	Energy metabolism	Amino acids and amines	GO:0004067	NE	0.490392	0.392276
GC1237_1706	Rv1539	lspA	signal peptidase II	Protein fate	Protein and peptide secretion and trafficking	GO:0004190	NE	0.18327	0.138807
GC1237_1707	Rv1540	Rv1540	RIBOSOMAL LARGE SUBUNIT PSEUDOURIDINE SYNTHASE D	Protein synthesis	tRNA and rRNA base modification	GO:0009982	E
GC1237_1708	Rv1541c	lprI	Putative lipoprotein lprI precursor	Unclassified	Role category not yet assigned	No Data	NE	0.0157769	0.0225709
GC1237_1709	Rv1542c	glbN	Hemoglobin-like protein HbN (Flavohemoglobin)	Central intermediary metabolism	Other	No Data	NE	0.133996	0.133996
GC1237_1710	Rv1543	Rv1543	oxidoreductase, short-chain dehydrogenase/reductase family	Central intermediary metabolism	Other	No Data	NE	0.74107	0.701957
GC1237_1711	Rv1544	Rv1544	short-chain dehydrogenase Atu4220	Central intermediary metabolism	Other	No Data	NE	0.117128	0.294158
GC1237_1712	Rv1546	Rv1546	conserved hypothetical protein	Hypothetical proteins	Conserved	GO:0000004	NE	0.0355224	0.0372859
GC1237_1713	Rv1547	dnaE1	DNA polymerase III alpha subunit	DNA metabolism	DNA replication, recombination, and repair	GO:0003887	E
GC1237_1714	Rv1548c	PPE21	PPE family protein	Unclassified	Role category not yet assigned	No Data	NE	8.47881e-06	0.000748214
GC1237_1715	Rv1549	fadD11.1	POSSIBLE FATTY-ACID-COA LIGASE FADD11 (FATTY-ACID-COA SYNTHETASE) (FATTY-ACID-COA SYNTHASE)	Unclassified	Role category not yet assigned	GO:0004467	NE	0.963135	0.999226
GC1237_1716	Rv1550	fadD11	POSSIBLE FATTY-ACID-COA LIGASE FADD11 (FATTY-ACID-COA SYNTHETASE) (FATTY-ACID-COA SYNTHASE)	Unclassified	Role category not yet assigned	No Data	NE	0.0254731	0.470271
GC1237_1717	Rv1551	plsB1	acyltransferase family protein	Cell envelope	Biosynthesis and degradation of surface polysaccharides and lipopolysaccharides	No Data	NE	0.00465063	0.00360351
GC1237_1719	No annotated equivalent		conserved hypothetical protein					0.966687	0.96092
GC1237_1720	Rv1552	frdA	fumarate reductase, flavoprotein subunit	Energy metabolism	Anaerobic	GO:0000104	D	0.0226644	0.000110972
GC1237_1721	Rv1553	frdB	Fumarate reductase iron-sulfur protein	Energy metabolism	Anaerobic	GO:0000104	NE	0.391247	0.126649
GC1237_1722	Rv1554	frdC	Fumarate reductase subunit C	Energy metabolism	Aerobic	No Data	NE	0.736954	0.568041
GC1237_1723	Rv1555	frdD	Fumarate reductase subunit D	Energy metabolism	Aerobic	No Data	NE	0.0866165	0.133499
GC1237_1724	Rv1556	Rv1556	antibiotic transport regulator protein	Cellular processes	Toxin production and resistance	No Data	NE	0.831244	0.825761
GC1237_1725	Rv1557	mmpL6	MmpL6 protein	Unclassified	Role category not yet assigned	No Data	NE	0.00189891	0.0319831
GC1237_1726	Rv1558	Rv1558	Mycobacterium tuberculosis paralogous family 11	Unknown function	General	No Data	NE	0.257649	0.248254
GC1237_1727	Rv1559	ilvA	threonine dehydratase	Amino acid biosynthesis	Pyruvate family	No Data	E
GC1237_1728	Rv1560	vapB11	antitoxin	Hypothetical proteins	Conserved	GO:0000004	NE	1	1
GC1237_1729	Rv1561	vapC11	PIN domain protein	Unclassified	Role category not yet assigned	No Data	NE	0.530358	0.307353
GC1237_1730	Rv1562c	treZ	maltooligosyl trehalose trehalohydrolase	Cell envelope	Biosynthesis and degradation of surface polysaccharides and lipopolysaccharides	No Data	D	0.000930718	0.0658245
GC1237_1731	Rv1563c	treY	Potential maltooligosyl trehalose synthase ((1,4)-alpha-D-glucan 1-alpha-D-glucosylmutase)	Unclassified	Role category not yet assigned	GO:0047470	D	0.00324437	0.00549494
GC1237_1732	Rv1564c	treX	glycogen debranching enzyme GlgX	Energy metabolism	Biosynthesis and degradation of polysaccharides	GO:0004133	D	0.00210193	0.00145063
GC1237_1733	Rv1565c	Rv1565c	conserved membrane protein ML1213	Cell envelope	Other	No Data	D	0.0017153	2.93686e-05
GC1237_1734	Rv1566c	Rv1566c	NLP/P60 family protein	Unclassified	Role category not yet assigned	No Data	NE	0.0305551	0.00606673
GC1237_1735	Rv1567c	Rv1567c	conserved hypothetical protein	Hypothetical proteins	Conserved	GO:0000004	NE	0.370117	0.992077
GC1237_1736	Rv1568	bioA	adenosylmethionine-8-amino-7-oxononanoate aminotransferase	Biosynthesis of cofactors, prosthetic groups, and carriers	Biotin	GO:0004015	NE	0.119022	0.0611832
GC1237_1737	Rv1569	bioF1	8-amino-7-oxononanoate synthase	Biosynthesis of cofactors, prosthetic groups, and carriers	Biotin	GO:0006768	NE	0.568157	0.576039
GC1237_1738	Rv1570	bioD	dethiobiotin synthase, putative	Biosynthesis of cofactors, prosthetic groups, and carriers	Biotin	GO:0004141	NE	1	1
GC1237_1739	Rv1571	Rv1571	Lepb1170_C3_227 protein	Unclassified	Role category not yet assigned	No Data	NE	0.963863	0.966687
GC1237_1741	Rv1589	bioB	biotin synthase	Biosynthesis of cofactors, prosthetic groups, and carriers	Biotin	GO:0004076	NE	0.547703	0.571903
GC1237_1742	Rv1591	Rv1591	conserved hypothetical protein	Hypothetical proteins	Conserved	GO:0000004	NE	0.0401899	0.0524977
GC1237_1743	Rv1592c	Rv1592c	Secretory lipase family	Cellular processes	Detoxification	No Data	NE	0.00462858	0.00555999
GC1237_1744	Rv1593c	Rv1593c	Lepb1170_F1_44 protein	Unclassified	Role category not yet assigned	No Data	NE	0.27554	0.188056
GC1237_1745	Rv1594	nadA	quinolinate synthetase complex, A subunit	Biosynthesis of cofactors, prosthetic groups, and carriers	Pyridine nucleotides	GO:0008987	NE	0.292966	0.152863
GC1237_1746	Rv1595	nadB	L-aspartate oxidase	Biosynthesis of cofactors, prosthetic groups, and carriers	Pyridine nucleotides	GO:0008734	D	0.0262615	0.0289218
GC1237_1747	Rv1596	nadC	nicotinate-nucleotide pyrophosphorylase	Biosynthesis of cofactors, prosthetic groups, and carriers	Pyridine nucleotides	GO:0004514	E
GC1237_1748	Rv1597	Rv1597	conserved hypothetical protein	Hypothetical proteins	Conserved	GO:0000004	NE	0.692074	0.707526
GC1237_1749	Rv1598c	Rv1598c	Mycobacterium tuberculosis paralogous family 11	Unknown function	General	No Data	NE	0.147652	0.147652
GC1237_1750	Rv1599	hisD	histidinol dehydrogenase	Amino acid biosynthesis	Histidine family	GO:0000105	E
GC1237_1751	Rv1600	hisC1	histidinol-phosphate aminotransferase	Amino acid biosynthesis	Histidine family	GO:0000105	E
GC1237_1752	Rv1601	hisB	Imidazoleglycerol-phosphate dehydratase (IGPD)	Amino acid biosynthesis	Histidine family	GO:0004424	E
GC1237_1753	Rv1602	hisH	imidazole glycerol phosphate synthase, glutamine amidotransferase subunit	Amino acid biosynthesis	Histidine family	GO:0000105	E
GC1237_1754	Rv1603	hisA	bifunctional HisA/TrpF protein	Amino acid biosynthesis	Histidine family	No Data	NE	0.0830121	0.0775807
GC1237_1755	Rv1604	impA	inositol monophosphatase family protein	Unknown function	General	No Data	NE	0.55817	0.591976
GC1237_1756	Rv1605	hisF	imidazoleglycerol phosphate synthase, cyclase subunit	Amino acid biosynthesis	Histidine family	GO:0000105	NE	0.655185	0.706901
GC1237_1757	Rv1606	hisI	Phosphoribosyl-AMP cyclohydrolase (PRA-CH)	Amino acid biosynthesis	Histidine family	No Data	E
GC1237_1758	Rv1607	chaA	ChaA	Unclassified	Role category not yet assigned	No Data	NE	0.134166	0.134166
GC1237_1759	Rv1608c	bcpB	BcpB	Unclassified	Role category not yet assigned	No Data	NE	0.355863	0.699013
GC1237_1760	Rv1609	trpE	anthranilate synthase component I	Amino acid biosynthesis	Aromatic amino acid family	GO:0000162	E
GC1237_1761	Rv1610	Rv1610	conserved hypothetical protein	Hypothetical proteins	Conserved	GO:0000004	NE	0.8368	0.8368
GC1237_1762	Rv1611	trpC	indole-3-glycerol phosphate synthase	Amino acid biosynthesis	Aromatic amino acid family	GO:0000162	E
GC1237_1763	Rv1612	trpB	tryptophan synthase, beta subunit	Amino acid biosynthesis	Aromatic amino acid family	GO:0000162	E
GC1237_1764	Rv1613	trpA	tryptophan synthase, alpha subunit	Amino acid biosynthesis	Aromatic amino acid family	GO:0000162	E
GC1237_1765	Rv1614	lgt	Lgt	Unclassified	Role category not yet assigned	No Data	D	3.70963e-06	0.000276059
GC1237_1766	No annotated equivalent		conserved hypothetical protein					1	1
GC1237_1767	Rv1615	Rv1615	gp39	Unclassified	Role category not yet assigned	No Data	NE	0.192657	0.181746
GC1237_1768	Rv1616	Rv1616	conserved membrane protein ML1276	Cell envelope	Other	No Data	NE	0.0853622	0.0401723
GC1237_1769	Rv1617	pykA	pyruvate kinase	Energy metabolism	Glycolysis/gluconeogenesis	GO:0004743	E
GC1237_1770	Rv1618	tesB1	acyl-CoA thioesterase II	Fatty acid and phospholipid metabolism	Biosynthesis	GO:0006637	NE	0.00105829	0.00414445
GC1237_1771	Rv1620c	cydC	CydC	Transport and binding proteins	Unknown substrate	No Data	D	0.353513	0.468092
GC1237_1772	Rv1621c	cydD	CydD	Transport and binding proteins	Unknown substrate	No Data	NE	0.461015	0.201758
GC1237_1773	Rv1622c	cydB	cytochrome d ubiquinol oxidase, subunit II	Energy metabolism	Electron transport	GO:0006118	D	0.107113	0.124506
GC1237_1774	Rv1623c	cydA	AppC	Transport and binding proteins	Amino acids, peptides and amines	No Data	NE	0.142988	0.0591392
GC1237_1775	Rv1624c	Rv1624c	membrane protein, putative	Cell envelope	Other	GO:0000004	NE	0.742611	0.742611
GC1237_1776	Rv1625c	cya	Adenylate cyclase (ATP pyrophosphate-lyase) (Adenylylcyclase)	Unclassified	Role category not yet assigned	GO:0004016	NE	0.388665	1.81609e-05
GC1237_1777	No annotated equivalent		conserved hypothetical protein					0.966687	0.966687
GC1237_1778	Rv1626	Rv1626	response regulator	Regulatory functions	Other	No Data	NE	0.8368	0.928036
GC1237_1779	Rv1627c	Rv1627c	3-ketoacyl-CoA thiolase homolog	Fatty acid and phospholipid metabolism	Degradation	No Data	NE	0.251793	0.37917
GC1237_1780	Rv1628c	Rv1628c	Predicted nucleic-acid-binding protein containing a Zn-ribbon	Unclassified	Role category not yet assigned	No Data	NE	0.999996	0.999976
GC1237_1781	Rv1629	polA	DNA polymerase I (POL I)	DNA metabolism	DNA replication, recombination, and repair	GO:0003887	D	0.0124976	0.000194301
GC1237_1782	Rv1630	rpsA	30S ribosomal protein	Protein synthesis	Ribosomal proteins: synthesis and modification	No Data	NE	0.120514	0.0777253
GC1237_1783	Rv1631	coaE	Dephospho-CoA kinase (Dephosphocoenzyme A kinase)	Unclassified	Role category not yet assigned	GO:0004140	D	1	0.999976
GC1237_1784	No annotated equivalent		conserved hypothetical protein					1	1
GC1237_1785	Rv1632c	Rv1632c	Protein of unknown function (DUF402) family	Unknown function	General	No Data	NE	0.146028	0.184588
GC1237_1786	Rv1633	uvrB	excinuclease ABC, B subunit	DNA metabolism	DNA replication, recombination, and repair	GO:0006281	NE	0.000498879	8.01997e-06
GC1237_1787	Rv1634	Rv1634	Possible drug efflux membrane protein	Cell envelope	Other	No Data	NE	0.0302815	0.209442
GC1237_1788	Rv1635c	Rv1635c	conserved membrane protein ML1389	Cell envelope	Other	No Data	NE	0.0223023	0.000135035
GC1237_1789	No annotated equivalent		conserved hypothetical protein					0.00142031	0.0551063
GC1237_1790	Rv1636	TB15.3	Universal stress protein	Cellular processes	Adaptations to atypical conditions	No Data	NE	0.112342	0.0700564
GC1237_1791	Rv1637c	Rv1637c	Zn-dependent hydrolase	Cellular processes	Toxin production and resistance	No Data	NE	0.238305	0.65346
GC1237_1792	Rv1638	uvrA	excinuclease ABC, A subunit	DNA metabolism	DNA replication, recombination, and repair	GO:0006281	D	0.00101717	0.000588304
GC1237_1793	Rv1638A	Rv1638A					short	1	0.999965
GC1237_1794	Rv1639c	Rv1639c	Putative esterase family	Central intermediary metabolism	Other	No Data	NE	0.0363311	0.0802822
GC1237_1795	Rv1640c	lysX	Possible lysyl-tRNA synthetase 2 lysX	Protein synthesis	tRNA aminoacylation	GO:0004824	NE	0.0025376	0.00139983
GC1237_1796	Rv1641	infC	Translation initiation factor IF-3	Protein synthesis	Translation factors	No Data	NE	0.130167	0.0556472
GC1237_1797	Rv1642	rpmI	ribosomal protein L35	Protein synthesis	Ribosomal proteins: synthesis and modification	GO:0003735	short	1	1
GC1237_1798	Rv1643	rplT	ribosomal protein L20	Protein synthesis	Ribosomal proteins: synthesis and modification	GO:0003735	E
GC1237_1799	Rv1644	tsnR	TsnR	Unclassified	Role category not yet assigned	No Data	NE	0.266064	0.995926
GC1237_1800	Rv1645c	Rv1645c	conserved hypothetical protein	Hypothetical proteins	Conserved	GO:0000004	NE	0.0297632	0.215125
GC1237_1801	Rv1646	PE17	PE-PGRS FAMILY PROTEIN	Unclassified	Role category not yet assigned	No Data	NE	0.393535	0.0117236
GC1237_1802	Rv1647	Rv1647	purine cyclase-related protein	Regulatory functions	Other	No Data	NE	0.368467	0.144684
GC1237_1803	Rv1648	Rv1648	membrane protein, putative	Cell envelope	Other	GO:0000004	NE	0.0134593	0.130885
GC1237_1804	Rv1649	pheS	phenylalanyl-tRNA synthetase, alpha subunit	Protein synthesis	tRNA aminoacylation	GO:0004826	E
GC1237_1805	Rv1650	pheT	Phenylalanyl-tRNA synthetase beta chain(Phenylalanine--tRNA ligase beta chain) (PheRS)	Unclassified	Role category not yet assigned	GO:0004826	E
GC1237_1806	Rv1651c	PE_PGRS30	PE_PGRS family protein	Unknown function	General	No Data	NE	2.20112e-06	0.000162014
GC1237_1807	Rv1652	argC	N-acetyl-gamma-glutamyl-phosphate reductase (AGPR) (N-acetyl-glutamate semialdehyde dehydrogenase) (NAGSA dehydrogenase)	Amino acid biosynthesis	Glutamate family	No Data	E
GC1237_1808	Rv1653	argJ	arginine biosynthesis bifunctional protein ArgJ	Amino acid biosynthesis	Glutamate family	GO:0004042	NE	0.687409	0.551205
GC1237_1809	Rv1654	argB	acetylglutamate kinase	Amino acid biosynthesis	Glutamate family	GO:0003991	NE	0.51151	0.51151
GC1237_1810	Rv1655	argD	Acetylornithine aminotransferase (ACOAT)	Amino acid biosynthesis	Aspartate family	No Data	NE	0.248399	0.119804
GC1237_1811	Rv1656	argF	ornithine carbamoyltransferase	Amino acid biosynthesis	Glutamate family	GO:0004585	NE	1	0.999998
GC1237_1812	Rv1657	argR	arginine repressor	Amino acid biosynthesis	Glutamate family	GO:0006525	NE	0.751415	0.777413
GC1237_1813	Rv1658	argG	argininosuccinate synthase	Amino acid biosynthesis	Glutamate family	GO:0004055	E
GC1237_1814	Rv1659	argH	argininosuccinate lyase	Amino acid biosynthesis	Glutamate family	GO:0004056	NE	0.392268	0.392268
GC1237_1815	Rv1660	pks10	Pks10	Unclassified	Role category not yet assigned	No Data	NE	0.55817	0.584372
GC1237_1816	Rv1661	pks7	Pks7	Unclassified	Role category not yet assigned	GO:0047879	D	0.00135769	0.0204238
GC1237_1817	Rv1662	pks8	polyketide synthase	Cellular processes	Toxin production and resistance	No Data	D	0.00717826	0.0150833
GC1237_1818	Rv1663	pks17	Pks7	Unclassified	Role category not yet assigned	GO:0047879	NE	0.00996966	0.0339189
GC1237_1819	Rv1664	pks9	Pks8	Unclassified	Role category not yet assigned	No Data	NE	0.00595739	0.00999131
GC1237_1820	Rv1665	pks11	Pks11	Unclassified	Role category not yet assigned	No Data	NE	0.14419	0.145565
GC1237_1821	Rv1666c	cyp139	P450 heme-thiolate protein	Unclassified	Role category not yet assigned	No Data	NE	0.810204	0.488865
GC1237_1822	Rv1668c	Rv1668c	ABC transporter, ATP-binding protein	Transport and binding proteins	Unknown substrate	No Data	NE	0.000906258	0.0125624
GC1237_1823	Rv1670	Rv1670	Domain of unknown function (DUF427) family	Unknown function	General	No Data	NE	0.294656	0.431909
GC1237_1824	Rv1671	Rv1671	conserved hypothetical protein	Hypothetical proteins	Conserved	GO:0000004	NE	0.00268222	0.0339905
GC1237_1825	Rv1672c	Rv1672c	MFS permease	Transport and binding proteins	Amino acids, peptides and amines	No Data	NE	0.0192878	0.833554
GC1237_1826	Rv1673c	Rv1673c	Transglutaminase-like superfamily domain protein	Protein fate	Degradation of proteins, peptides, and glycopeptides	No Data	NE	0.215287	0.0570264
GC1237_1827	Rv1674c	Rv1674c	unnamed protein product; ORF2	Unclassified	Role category not yet assigned	No Data	NE	0.0419734	0.0989909
GC1237_1828	No annotated equivalent		conserved hypothetical protein					0.513285	0.51151
GC1237_1829	Rv1675c	cmr	cyclic nucleotide-binding domain protein	Unknown function	General	No Data	NE	0.209795	0.282828
GC1237_1830	Rv1676	Rv1676	conserved hypothetical protein	Hypothetical proteins	Conserved	GO:0000004	NE	0.999883	0.966687
GC1237_1831	Rv1677	dsbF	cytochrome c biogenesis protein CycX homolog dsbF [similarity]	Energy metabolism	Electron transport	No Data	NE	0.789923	0.742611
GC1237_1832	Rv1678	Rv1678	membrane protein, putative	Cell envelope	Other	GO:0000004	NE	0.963863	0.959005
GC1237_1833	Rv1679	fadE16	probable carnitine operon oxidoreductase	Energy metabolism	Aerobic	No Data	NE	0.388612	0.99473
GC1237_1834	Rv1680	Rv1680	conserved hypothetical protein	Hypothetical proteins	Conserved	GO:0000004	NE	0.72773	0.263081
GC1237_1835	Rv1681	moeX	MoaA-related protein	Biosynthesis of cofactors, prosthetic groups, and carriers	Molybdopterin	No Data	NE	0.9638	0.475243
GC1237_1836	Rv1682	Rv1682	plectin 6	Unclassified	Role category not yet assigned	No Data	NE	0.0676297	0.0267718
GC1237_1837	Rv1683	Rv1683	poly-beta-hydroxybutyrate polymerase/very long chain acyl-CoA dehydrogenase, putative	Fatty acid and phospholipid metabolism	Biosynthesis	No Data	D	0.00152699	0.00424864
GC1237_1838	Rv1684	Rv1684	Tetraacyldisaccharide-1-P 4-kinase	Unclassified	Role category not yet assigned	No Data	short	0.8368	0.8368
GC1237_1839	Rv1685c	Rv1685c	transcriptional regulator (TetR-family)	Regulatory functions	Other	No Data	E
GC1237_1840	Rv1686c	Rv1686c	ABC transporter efflux protein, DrrB family	Transport and binding proteins	Unknown substrate	No Data	NE	0.288666	0.687837
GC1237_1841	Rv1687c	Rv1687c	ABC-type multidrug transport system, ATPase component	Cellular processes	Toxin production and resistance	No Data	NE	0.0618242	0.0344903
GC1237_1842	Rv1688	mpg	3-methylpurine DNA glycosylase	Unclassified	Role category not yet assigned	No Data	NE	0.635924	0.524463
GC1237_1843	Rv1689	tyrS	tyrosyl-tRNA synthetase	Protein synthesis	tRNA aminoacylation	GO:0004831	E
GC1237_1844	No annotated equivalent		conserved hypothetical protein					0.966687	0.966687
GC1237_1845	Rv1690	lprJ	LprJ	Unclassified	Role category not yet assigned	No Data	NE	0.0519382	0.778385
GC1237_1846	Rv1691	Rv1691	conserved hypothetical protein	Hypothetical proteins	Conserved	GO:0000004	NE	0.999999	0.999977
GC1237_1847	Rv1692	Rv1692	sugar phosphatase of the HAD superfamily	Central intermediary metabolism	Other	No Data	NE	0.683215	0.881226
GC1237_1848	Rv1693	Rv1693	conserved hypothetical protein	Hypothetical proteins	Conserved	GO:0000004	NE	1	1
GC1237_1849	Rv1694	tlyA	hemolysin A	Cellular processes	Toxin production and resistance	GO:0009405	NE	0.353513	0.314746
GC1237_1850	Rv1695	ppnK	Inorganic polyphosphate/ATP-NAD kinase (Poly(P)/ATP NADkinase)	Unclassified	Role category not yet assigned	GO:0003951	NE	0.966687	0.966687
GC1237_1851	Rv1696	recN	DNA repair protein RecN	DNA metabolism	DNA replication, recombination, and repair	GO:0005524	NE	0.0887372	0.191466
GC1237_1852	Rv1697	Rv1697	conserved membrane protein ML1361	Cell envelope	Other	No Data	E
GC1237_1853	Rv1698	mctB	mycobacterial copper transport protein B	Transport and binding proteins	Cations and iron carrying compounds	GO:0000004	D	0.777413	0.652035
GC1237_1854	Rv1699	pyrG	CTP synthase	Purines, pyrimidines, nucleosides, and nucleotides	Pyrimidine ribonucleotide biosynthesis	GO:0003883	E
GC1237_1855	Rv1700	Rv1700	NTP pyrophosphohydrolases including oxidative damage repair enzymes	Unclassified	Role category not yet assigned	No Data	NE	0.255757	0.676551
GC1237_1856	Rv1701	Rv1701	Tyrosine recombinase xerD	DNA metabolism	DNA replication, recombination, and repair	No Data	NE	0.190655	0.220992
GC1237_1857	Rv1702c	Rv1702c	Partial REP13E12 repeat protein	Unclassified	Role category not yet assigned	No Data	NE	0.0889519	0.255537
GC1237_1858	No annotated equivalent		conserved hypothetical protein					1	1
GC1237_1859	No annotated equivalent		conserved hypothetical protein					1	1
GC1237_1860	Rv1703c	Rv1703c	catechol-O-methyltransferase	Unclassified	Role category not yet assigned	No Data	NE	0.179461	0.211297
GC1237_1861	Rv1704c	cycA	amino acid permease	Transport and binding proteins	Amino acids, peptides and amines	No Data	NE	0.0405771	0.00815155
GC1237_1862	Rv1705c	PPE22	PPE FAMILY PROTEIN	Unclassified	Role category not yet assigned	No Data	NE	0.000684045	0.00830466
GC1237_1863	Rv1706c	PPE23	PPE family protein	Unclassified	Role category not yet assigned	No Data	NE	0.184025	0.0158715
GC1237_1864	Rv1706A	Rv1706A					short	0.966687	0.966687
GC1237_1865	Rv1707	Rv1707	sulfate permease family protein	Transport and binding proteins	Amino acids, peptides and amines	No Data	NE	0.0585055	0.065342
GC1237_1866	Rv1708	Rv1708	Soj family protein	Unclassified	Role category not yet assigned	No Data	D	0.294602	0.0175051
GC1237_1867	Rv1709	scpA	chromosome structure and partitioning	Cell division protein ftsY homolog	Cellular processes	Cell division	NE	0.526154	0.207286
GC1237_1868	Rv1710	scpB	segregation and condensation protein B	Cellular processes	Cell division	GO:0005515	NE	0.00733818	0.0102006
GC1237_1869	Rv1711	Rv1711	ribosomal large subunit pseudouridine synthase B	Protein synthesis	tRNA and rRNA base modification	GO:0009982	E
GC1237_1870	Rv1712	cmk	cytidylate kinase	Purines, pyrimidines, nucleosides, and nucleotides	Nucleotide and nucleoside interconversions	GO:0004127	NE	0.474156	0.393104
GC1237_1871	Rv1713	engA	GTP-binding protein engA	Unknown function	General	No Data	NE	0.999984	0.999977
GC1237_1872	Rv1714	Rv1714	2-deoxy-D-gluconate 3-dehydrogenase homolog	Fatty acid and phospholipid metabolism	Other	No Data	NE	0.999998	0.999985
GC1237_1873	Rv1715	fadB3	3-hydroxybutyryl-CoA dehydrogenase	Fatty acid and phospholipid metabolism	Degradation	No Data	NE	0.937409	0.962022
GC1237_1874	Rv1716	Rv1716	Putative cyclase superfamily	Regulatory functions	Other	No Data	NE	0.0433506	0.0559717
GC1237_1875	Rv1717	Rv1717	conserved hypothetical protein	Hypothetical proteins	Conserved	GO:0000004	NE	0.8368	0.937409
GC1237_1876	Rv1718	Rv1718	Prokaryotic protein of unknown function (DUF849) superfamily	Regulatory functions	Other	No Data	NE	0.77171	0.881226
GC1237_1877	Rv1719	Rv1719	efflux pump regulator SrpS	Regulatory functions	Other	No Data	NE	0.407529	0.436632
GC1237_1878	No annotated equivalent		conserved hypothetical protein					0.999998	0.999998
GC1237_1879	No annotated equivalent		conserved hypothetical protein					1	1
GC1237_1880	No annotated equivalent		transposase					1	1
GC1237_1881	Rv1720c	vapC12	PIN domain, putative	Unclassified	Role category not yet assigned	No Data	NE	0.0700694	0.0947756
GC1237_1882	Rv1721c	vapB12	antitoxin	Hypothetical proteins	Conserved	GO:0000004	NE	1	0.999998
GC1237_1883	No annotated equivalent		conserved hypothetical protein					1	1
GC1237_1884	Rv1722	Rv1722	POSSIBLE CARBOXYLASE	Energy metabolism	Photosynthesis	No Data	NE	0.000415835	0.000689071
GC1237_1885	Rv1723	Rv1723	6-aminohexanoate-dimer hydrolase	Energy metabolism	Other	No Data	NE	0.108613	0.103767
GC1237_1886	Rv1724c	Rv1724c	conserved hypothetical protein	Hypothetical proteins	Conserved	GO:0000004	NE	0.0637998	0.0956402
GC1237_1887	Rv1725c	Rv1725c	Transcriptional regulator family	Regulatory functions	Other	No Data	NE	0.158435	0.170119
GC1237_1888	Rv1726	Rv1726	probable oxidoreductase	Energy metabolism	Aerobic	No Data	NE	0.966687	0.999578
GC1237_1889	Rv1727	Rv1727	conserved hypothetical protein	Hypothetical proteins	Conserved	GO:0000004	NE	0.505086	0.392268
GC1237_1890	Rv1728c	Rv1728c	gp17	Unclassified	Role category not yet assigned	No Data	NE	8.34071e-05	8.34071e-05
GC1237_1891	Rv1729c	Rv1729c	Mycobacterium tuberculosis paralogous family	Unknown function	General	No Data	D	0.136227	0.0310308
GC1237_1892	Rv1730c	Rv1730c	penicillin-binding protein 4	Cell envelope	Biosynthesis and degradation of murein sacculus and peptidoglycan	No Data	D	0.140269	0.0155105
GC1237_1893	Rv1731	gabD2	succinate-semialdehyde dehydrogenase PA0265	Energy metabolism	Amino acids and amines	No Data	NE	0.403946	0.166804
GC1237_1894	Rv1732c	Rv1732c	Thioredoxin family protein	Energy metabolism	Electron transport	No Data	NE	0.513285	0.51125
GC1237_1895	Rv1733c	Rv1733c	conserved hypothetical protein	Hypothetical proteins	Conserved	GO:0000004	NE	0.602166	0.549373
GC1237_1896	No annotated equivalent		conserved hypothetical protein					0.278121	0.28306
GC1237_1897	Rv1734c	Rv1734c	dehydrogenase complex E2 component, dihydrolipamide acetyltransferase	Cellular processes	Toxin production and resistance	No Data	NE	0.966687	0.996797
GC1237_1898	Rv1735c	Rv1735c	conserved hypothetical protein	Hypothetical proteins	Conserved	GO:0000004	NE	0.511288	0.237668
GC1237_1899	No annotated equivalent		conserved hypothetical protein					0.742611	0.742611
GC1237_1900	No annotated equivalent		conserved hypothetical protein					0.966687	0.996033
GC1237_1901	Rv1736c	narX	NarG, nitrate reductase	Unclassified	Role category not yet assigned	GO:0008940	NE	0.00366697	8.44122e-06
GC1237_1902	Rv1737c	narK2	nitrate/nitrite transporter	Energy metabolism	Anaerobic	No Data	NE	0.151807	0.0353676
GC1237_1903	Rv1738	Rv1738	conserved hypothetical protein	Hypothetical proteins	Conserved	GO:0000004	NE	0.551205	0.687409
GC1237_1904	Rv1739c	sulP	sulfate transporter	Transport and binding proteins	Anions	No Data	NE	0.0044738	0.000830987
GC1237_1905	Rv1740	vapB34	antitoxin	Hypothetical proteins	Conserved	GO:0000004	NE	0.95486	0.959987
GC1237_1906	Rv1741	vapC34	PilT protein, N-terminal	Cellular processes	Chemotaxis and motility	No Data	NE	0.235286	0.235286
GC1237_1907	Rv1742	Rv1742	conserved hypothetical protein	Hypothetical proteins	Conserved	GO:0000004	NE	0.00890876	0.0110265
GC1237_1908	Rv1743	pknE	serine/threonine protein kinase	Regulatory functions	Other	GO:0004672	NE	0.00121157	0.000955931
GC1237_1909	No annotated equivalent		conserved hypothetical protein					0.476013	0.476013
GC1237_1910	No annotated equivalent		conserved hypothetical protein					0.318963	0.318963
GC1237_1911	Rv1745c	idi	ISOPENTENYLDIPHOSPHATE ISOMERASE	Unclassified	Role category not yet assigned	GO:0004452	NE	0.829841	0.831244
GC1237_1912	Rv1746	pknF	ANCHORED-MEMBRANE SERINE/THREONINE-PROTEIN KINASE PKNF (PROTEIN KINASE F) (STPK F)	Unclassified	Role category not yet assigned	GO:0004672	NE	0.868416	0.999517
GC1237_1913	Rv1747	Rv1747	ABC transporter, ATP-binding protein	Transport and binding proteins	Unknown substrate	No Data	NE	0.000516267	0.000366737
GC1237_1914	No annotated equivalent		conserved hypothetical protein					1	1
GC1237_1915	Rv1748	Rv1748	conserved hypothetical protein	Hypothetical proteins	Conserved	GO:0000004	NE	0.0139573	0.00850176
GC1237_1916	Rv1749c	Rv1749c	conserved protein	Unclassified	Role category not yet assigned	No Data	NE	0.745401	0.625165
GC1237_1917	Rv1750c	fadD1	FadD1_2	Unclassified	Role category not yet assigned	No Data	NE	1.4596e-06	3.683e-06
GC1237_1918	Rv1751	Rv1751	monooxygenase, FAD-binding	Central intermediary metabolism	Nitrogen metabolism	No Data	NE	0.899562	0.385147
GC1237_1919	No annotated equivalent		conserved hypothetical protein					1	1
GC1237_1920	No annotated equivalent		conserved hypothetical protein					1	1
GC1237_1921	Rv1753c	PPE24	PPE family protein	Unclassified	Role category not yet assigned	No Data	D	0.265175	0.0448395
GC1237_1922	Rv1754c	Rv1754c	conserved hypothetical protein	Hypothetical proteins	Conserved	GO:0000004	NE	0.00454361	0.00220874
GC1237_1923	No annotated equivalent		conserved hypothetical protein					1	1
GC1237_1924	Rv1765A	Rv1765A					NE	0.736474	0.742611
GC1237_1925	No annotated equivalent		conserved hypothetical protein					1	1
GC1237_1926	Rv1766	Rv1766	DUF156	Unclassified	Unclassified	No Data	NE	0.999998	1
GC1237_1927	Rv1767	Rv1767	Carboxymuconolactone decarboxylase	Central intermediary metabolism	Other	No Data	NE	0.00792963	0.0745766
GC1237_1928	Rv1768	PE_PGRS31	PE family domain protein	Unclassified	Role category not yet assigned	No Data	NE	0.467889	0.112415
GC1237_1929	Rv1769	Rv1769	conserved hypothetical protein	Hypothetical proteins	Conserved	GO:0000004	NE	0.230938	0.177468
GC1237_1930	No annotated equivalent		conserved hypothetical protein					1	1
GC1237_1931	Rv1770	Rv1770	conserved hypothetical protein	Hypothetical proteins	Conserved	GO:0000004	NE	0.0427216	0.177708
GC1237_1932	Rv1771	Rv1771	FAD-dependent oxidoreductase	Energy metabolism	Aerobic	No Data	NE	0.000139908	0.0456304
GC1237_1933	No annotated equivalent		conserved hypothetical protein					0.966687	0.996797
GC1237_1934	Rv1773c	Rv1773c	transcriptional regulator, IclR family	Regulatory functions	Other	No Data	D	0.78216	0.736474
GC1237_1935	Rv1774	Rv1774	oxidoreductase, FAD-binding	Central intermediary metabolism	Other	No Data	NE	0.564431	0.0405527
GC1237_1936	Rv1775	Rv1775	conserved hypothetical protein	Hypothetical proteins	Conserved	GO:0000004	NE	0.99353	0.387358
GC1237_1937	Rv1776c	Rv1776c	probable regulatory protein	Regulatory functions	Other	No Data	NE	0.999935	0.966687
GC1237_1938	Rv1777	cyp144	P450-like hydroxylase	Energy metabolism	Electron transport	No Data	D	0.0742794	0.0251314
GC1237_1939	No annotated equivalent		hypothetical protein					1	1
GC1237_1940	Rv1778c	Rv1778c	conserved hypothetical protein	Hypothetical proteins	Conserved	GO:0000004	NE	0.999866	0.931328
GC1237_1941	Rv1779c	Rv1779c	conserved hypothetical protein	Hypothetical proteins	Conserved	GO:0000004	NE	0.157474	0.185022
GC1237_1942	No annotated equivalent		conserved hypothetical protein					0.215735	0.409823
GC1237_1943	Rv1780	Rv1780	conserved hypothetical protein	Hypothetical proteins	Conserved	GO:0000004	NE	0.00403726	0.000207279
GC1237_1944	Rv1781c	malQ	4-alpha-glucanotransferase (Amylomaltase)(Disproportionating enzyme) (D-enzyme)	Unclassified	Role category not yet assigned	GO:0004134	NE	0.0996971	0.197158
GC1237_1945	Rv1782	eccB5	conserved membrane protein ML1544	Cell envelope	Other	No Data	E
GC1237_1946	Rv1784		FtsK/SpoIIIE family protein	Unclassified	Role category not yet assigned	No Data	E
GC1237_1947	Rv1785c	cyp143	P450 heme-thiolate protein	Unclassified	Role category not yet assigned	No Data	NE	0.0118734	0.022442
GC1237_1948	Rv1786	Rv1786					NE	0.8368	0.8368
GC1237_1949	Rv1787	PPE25	PPE family protein	Unclassified	Role category not yet assigned	No Data	NE	0.0639146	0.0613328
GC1237_1950	Rv1788	PE18	PE family, putative	Unclassified	Role category not yet assigned	No Data	NE	0.35296	0.956734
GC1237_1951	Rv1789	PPE26	PPE family domain protein	Unknown function	General	No Data	NE	0.999248	0.710977
GC1237_1952	Rv1790	PPE27	PPE family domain protein	Unknown function	General	No Data	NE	0.0520131	0.118966
GC1237_1953	Rv1791	PE19	PE family, putative	Unclassified	Role category not yet assigned	No Data	NE	0.286853	0.354609
GC1237_1954	Rv1038c	esxJ	ESAT-6 like protein esxJ	Unclassified	Role category not yet assigned	No Data	NE	0.8368	0.8368
GC1237_1955	Rv3620c	esxW	ESAT-6 like protein esxJ	Unclassified	Role category not yet assigned	No Data	NE	0.551205	0.38821
GC1237_1956	Rv1793	esxN	ESAT-6 like protein esxN	Unclassified	Role category not yet assigned	No Data	NE	0.393695	0.28306
GC1237_1957	Rv1794	Rv1794	conserved hypothetical protein	Hypothetical proteins	Conserved	GO:0000004	E
GC1237_1958	Rv1795	eccD5	Protein of unknown function (DUF571) superfamily	Unknown function	General	No Data	E
GC1237_1959	Rv1796	mycP5	POSSIBLE SECRETED PROTEASE	Cell envelope	Other	No Data	E
GC1237_1960	Rv1797	eccE5	conserved hypothetical protein	Hypothetical proteins	Conserved	GO:0000004	E
GC1237_1961	Rv1798	eccA5	ATPase, AAA family domain protein	Unknown function	General	GO:0016887	D	0.0659502	0.0271528
GC1237_1962	Rv1799	lppT	probable lppT protein-related protein	Energy metabolism	Electron transport	No Data	NE	0.999996	1
GC1237_1963	Rv1800	PPE28	PPE family protein	Unclassified	Role category not yet assigned	No Data	NE	1.56724e-05	4.9221e-05
GC1237_1964	Rv1801	PPE29	PPE family domain protein	Unknown function	General	No Data	NE	0.163533	0.001965
GC1237_1965	Rv1802	PPE30	PPE family protein	Unclassified	Role category not yet assigned	No Data	NE	0.000523241	0.00153235
GC1237_1966	Rv1803c	PE_PGRS32	hypothetical protein	No Data	No Data	No Data	NE	0.0137459	0.0191052
GC1237_1967	Rv1804c	Rv1804c	Protein of unknown function (DUF732) superfamily	Unknown function	General	No Data	NE	0.0201345	0.0309541
GC1237_1968	Rv1806	PE20	PE_4	Cell envelope	Surface structures	No Data	NE	1	0.999996
GC1237_1969	Rv1807	PPE31	PPE family protein	Unclassified	Role category not yet assigned	No Data	D	0.204633	0.0354594
GC1237_1970	Rv1808	PPE32	Rv1808-like protein	Unclassified	Role category not yet assigned	No Data	NE	0.000232455	0.0013357
GC1237_1971	Rv1809	PPE33	PPE family protein	Unclassified	Role category not yet assigned	No Data	NE	0.0502819	0.0458255
GC1237_1972	Rv1810	Rv1810					NE	0.991952	0.25392
GC1237_1973	Rv1811	mgtC	MgtC	Unclassified	Role category not yet assigned	No Data	NE	0.00895426	0.00949841
GC1237_1974	Rv1812c	Rv1812c	oxidoreductase, pyridine nucleotide-disulphide family	Central intermediary metabolism	Other	No Data	NE	0.00722239	0.0130374
GC1237_1975	Rv1813c	Rv1813c	Protein Rv1269c/MT1307/Mb1300c precursor	Unclassified	Role category not yet assigned	No Data	NE	0.964364	0.999975
GC1237_1976	Rv1814	erg3	C-5 sterol desaturase (Sterol-C5-desaturase)	Unclassified	Role category not yet assigned	No Data	NE	0.000754291	0.00365743
GC1237_1977	Rv1815	Rv1815	secreted protein	Protein fate	Degradation of proteins, peptides, and glycopeptides	No Data	NE	0.551205	0.66887
GC1237_1978	Rv1816	Rv1816	Shy4	Unclassified	Role category not yet assigned	No Data	NE	0.0389638	0.01427
GC1237_1979	Rv1817	Rv1817	FAD binding domain protein	Cell envelope	Biosynthesis and degradation of murein sacculus and peptidoglycan	No Data	NE	0.0117553	0.00400131
GC1237_1980	Rv1818c	PE_PGRS33	PE family domain protein	Unclassified	Role category not yet assigned	No Data	NE	0.140474	0.512686
GC1237_1981	Rv1819c	bacA	ABC transporter, ATP-binding protein	Transport and binding proteins	Unknown substrate	No Data	NE	0.0364628	0.0348675
GC1237_1982	No annotated equivalent		conserved hypothetical protein					0.16026	0.198991
GC1237_1983	Rv1820	ilvG	possible benzaldehyde lyase	Unclassified	Role category not yet assigned	GO:0003984	NE	0.0113425	0.043486
GC1237_1984	Rv1821	secA2	Preprotein translocase secA 2 subunit	Protein fate	Protein and peptide secretion and trafficking	No Data	D	1.86759e-05	0.00484776
GC1237_1985	Rv1822	pgsA2	PgsA2	Unclassified	Role category not yet assigned	No Data	NE	0.065611	0.0157092
GC1237_1986	Rv1823	Rv1823	Bacterial protein of unknown function (DUF881) family	Cellular processes	Toxin production and resistance	No Data	NE	0.203566	0.202515
GC1237_1987	Rv1824	Rv1824	small basic protein	Energy metabolism	Photosynthesis	No Data	NE	0.755252	0.761323
GC1237_1988	Rv1825	Rv1825	Bacterial protein of unknown function (DUF881) family	Cellular processes	Toxin production and resistance	No Data	NE	0.0487161	0.0759398
GC1237_1989	Rv1826	gcvH	glycine cleavage system H protein	Energy metabolism	Amino acids and amines	GO:0003824	E
GC1237_1990	Rv1827	garA	possible signal transduction protein	Regulatory functions	Other	No Data	short	0.761323	0.932148
GC1237_1991	Rv1828	Rv1828	unnamed protein product	Unclassified	Role category not yet assigned	No Data	E
GC1237_1992	Rv1829	Rv1829	DUF151	Unclassified	Role category not yet assigned	No Data	NE	0.0655892	0.0686007
GC1237_1993	Rv1830	Rv1830	Predicted transcriptional regulator	Regulatory functions	Other	No Data	E
GC1237_1994	Rv1832	gcvB	glycine dehydrogenase	Energy metabolism	Amino acids and amines	GO:0004375	E
GC1237_1995	No annotated equivalent		conserved hypothetical protein					0.999984	0.962966
GC1237_1996	Rv1833c	Rv1833c	Haloalkane dehalogenase 2	Central intermediary metabolism	Other	GO:0018786	NE	0.999991	1
GC1237_1997	Rv1834	lipZ	alpha/beta hydroxylase	Energy metabolism	Electron transport	No Data	NE	0.120218	0.37622
GC1237_1998	Rv1835c	Rv1835c	antibiotic hydrolase	Cellular processes	Toxin production and resistance	No Data	NE	0.000102372	2.02253e-05
GC1237_1999	Rv1836c	Rv1836c	conserved hypothetical protein	Hypothetical proteins	Conserved	GO:0000004	NE	0.0415641	0.0042679
GC1237_2000	Rv1837c	glcB	malate synthase G	Energy metabolism	TCA cycle	GO:0004474	NE	0.0444472	0.00507604
GC1237_2001	Rv1838c	vapC13	PIN domain, putative	Unclassified	Role category not yet assigned	No Data	NE	0.852276	0.306726
GC1237_2002	Rv1839c	vapB13					NE	0.392268	0.712109
GC1237_2003	No annotated equivalent		PE_PGRS34					0.5528	0.728088
GC1237_2004	Rv1841c	Rv1841c	CBS domain protein	Unclassified	Role category not yet assigned	No Data	NE	0.185889	0.230579
GC1237_2005	Rv1842c	Rv1842c	CBS domain protein	Unclassified	Role category not yet assigned	No Data	NE	0.0540884	0.256353
GC1237_2006	Rv1843c	guaB1	IMP dehydrogenase family protein	Unknown function	General	No Data	NE	0.0183402	0.0066841
GC1237_2007	Rv1844c	gnd1	6-phosphogluconate dehydrogenase, decarboxylating	Energy metabolism	Pentose phosphate pathway	GO:0004616	NE	0.0224176	0.0270293
GC1237_2008	Rv1845c	blaR	Peptidase family M48 family	Protein fate	Degradation of proteins, peptides, and glycopeptides	GO:0004222	NE	0.555348	0.759658
GC1237_2009	Rv1846c	blaI	POSSIBLE TRANSCRIPTIONAL REGULATORY PROTEIN	Regulatory functions	Other	No Data	NE	0.966687	0.999965
GC1237_2010	Rv1847	Rv1847	Uncharacterized protein, possibly involved in aromatic compounds catabolism	Regulatory functions	Other	No Data	NE	0.162827	0.142822
GC1237_2011	Rv1848	ureA	urease, gamma subunit	Central intermediary metabolism	Nitrogen metabolism	GO:0006807	NE	0.999984	0.999998
GC1237_2012	Rv1849	ureB	urease, beta subunit	Central intermediary metabolism	Nitrogen metabolism	GO:0009039	NE	0.393104	0.393104
GC1237_2013	Rv1850	ureC	urease, alpha subunit	Central intermediary metabolism	Nitrogen metabolism	No Data	NE	0.72174	0.229159
GC1237_2014	Rv1851	ureF	Urease accessory protein ureF	Central intermediary metabolism	Nitrogen metabolism	No Data	NE	1	1
GC1237_2015	Rv1852	ureG	urease accessory protein UreG	Central intermediary metabolism	Nitrogen metabolism	GO:0019627	NE	0.742611	0.870199
GC1237_2016	Rv1853	ureD	conserved hypothetical protein	Hypothetical proteins	Conserved	GO:0000004	NE	0.104012	0.109186
GC1237_2017	Rv1854c	ndh	Ndh	Unclassified	Role category not yet assigned	No Data	NE	0.0750076	0.0336783
GC1237_2018	Rv1855c	Rv1855c	MmcI	Unclassified	Role category not yet assigned	No Data	NE	0.0583794	0.0464313
GC1237_2019	Rv1856c	Rv1856c	POSSIBLE OXIDOREDUCTASE	Energy metabolism	Aerobic	No Data	NE	0.318963	0.557155
GC1237_2020	Rv1857	modA	molybdenum ABC transporter, periplasmic molybdate-binding protein	Transport and binding proteins	Cations and iron carrying compounds	GO:0015412	NE	0.999774	0.8368
GC1237_2021	Rv1858	modB	NifC-like ABC-type porter	Transport and binding proteins	Unknown substrate	No Data	NE	0.0609646	0.00563176
GC1237_2022	Rv1859	modC	Molybdenum import ATP-binding protein modC	Transport and binding proteins	Unknown substrate	GO:0015412	NE	0.611561	0.346984
[truncated: 2,184 more rows]

## Sheet: Virulence Factors
Virulence factor of the Mycobacterium tuberculosis complex identified in Forrellad, 2013
Category	Gene Name	H37Rv locus	Function	Attenuation evidences			Intracellular 3 days after infection	Intracellular 7 days after infection
				Model	Result	Complementation
Lipids and Fatty Acid Metabolism		Rv2246	3-oxoacyl-[acyl-carrier protein] synthase 2 kasb	C57BL/6 mice (lda)	Reduced CFUs in organs and lung pathology, increased animal survival	Yes	0.465251	0.0101265
Mycolic acid synthesis	mmaA4	Rv0642c	Methoxy mycolic acid synthase 4	C57BL/6 mice (lda/iv)	Reduced CFUs in organs	Yes	0.00180973	0.00352739
	pcaA	Rv0470c	Mycolic acid synthase (cyclopropane synthase)	C57BL/6 mice (iv)†	Failed to persist in the spleens	ND	0.26407	0.170529
				C57BL/6 mice (iv)	Failed to persist in organs	Yes
				C57BL/6 mice (lda)	Reduced CFUs in lung	Yes
	mymA operon	Rv3083 to Rv3089	Propable Monooxygenase (Hydroxylase)	Activated J774 macrophages and guinea pigs (sc)	Reduced CFUs	ND
	-	Rv2869c	Membrane bound metalloprotease	C57BL/6 mice (lda)	Reduced CFUs in lung	Yes	0.0799839	0.0345637
	treS	Rv0126	Trehalose synthase	C57BL/6 mice (iv)	Reduced CFUs in lung	ND	0.00132107	0.000122324
Synthesis of complex lipids	pks15/1	Rv2946c	Probable polyketide synthases	C57BL/6J mice (in) and MAM MH-S	Reduced CFUs	ND	0.0388071	0.00114126
PDIM				B6D2 F1 mice (lda)	Increased animal survival	ND
				Rabbits (intracisternally)	Reduced CFUs in cerebrospinal fluid and organs	ND
	pks10	Rv1660	Possible chalcone synthase	C57BL/6J mice (in) and MAM MH-S	Reduced CFUs	ND	0.55817	0.584372
	pks12	Rv2048c	Probable polyketide synthase	C57BL/6J mice (in) and MAM MH-S	Reduced CFUs	ND	1.51851e-06	0.000719628
	fadD26	Rv2930	Fatty-acid-Coa synthase	C57BL/6 mice (iv), BALB/c mice (iv), BALB/c mice (in)	Reduced CFUs in lung	ND	1.38812e-05	7.46888e-06
	fadD28	Rv2941	Fatty-acid-CoA synthase	C57BL/6 mice (iv)	Reduced CFUs in lung	ND	0.000695349	0.00118137
	mmpL7	Rv2942	Conserved transmembrane transport protein	C57BL/6 mice (iv)	Reduced CFUs in lung	ND	0.000482431	0.0524318
	drrC	Rv2938	Probable daunorubicin-dim-integral membrane ABC-transporter	BALB/c mice (iv), C57BL/6 mice (lda.)	Reduced CFUs in lung	ND	0.000467705	1.01624e-08
	pks5	Rv1527c	Probable polyketide synthase	BALB/c mice (lda)	Reduced CFUs in organs	ND	0.000143413	0.000184138
	pks7	Rv1661	Probable polyketide synthase	BALB/c mice (lda)	Reduced CFUs in organs	ND	0.00135769	0.0204238
SL	mmpL8	Rv3823c	Probable conserved integral membrane transport protein	C57BL/6 mice (iv)	Reduced CFUs in organs	ND	4.06317e-05	5.92256e-05
Others genes related in lipid synthesis	fadD33	Rv1345	Possible polyketide synthase	C57BL/6 and B6D2/F1 mice (lda)	Increased animal survival	ND	0.0213957	0.0520859
				BALB/c mice (iv)	Reduced CFUs in liver	Yes
	icl1	Rv0467	Isocitrate lyases	C57BL/6 and BALB/c mice (iv). Activated MBMDM	Failed to persist. Increased animal survival Reduced lung pathology	Yes	0.31608	0.273756
	icl1 and icl2	Rv0467 and Rv1915-Rv1916	Isocitrate lyases	C57BL/6; IFN-γ −/− and TNF-R1−/− mice (iv). Non-activated and activated BMDM and HBMDM	Reduced CFUs, increased animal survival reduced lung pathology	Yes
	plcA	Rv2351c	Probable phospholipase C	BALB/c mice (lda)	Reduced CFUs in organs	Yes	1.25067e-05	0.0214485
	plcB	Rv2350c					0.000843418	0.000454333
	plcC	Rv2349c					0.00278301	4.37815e-05
	plcD	Rv1755c
Catabolism of cholesterol	choD	Rv3409c	Putative cholesterol oxidase	C57BL/6 (iv) and mouse peritoneal macrophages	Reduced CFUs	Yes	0.00316595	0.00209308
	hsaC	Rv3568c	3,4-DHSA dioxygenase	SCID mice (iv)	Increase survival	Yes	0.333687	0.0741987
				Guinea pig (a)	Modestly reduced CFUs and granulome formation in lungs.	Yes
	igr operon: cyp125	Rv3545c	Putative cytochrome P450	C57BL/6 mice (a)	Reduced CFUs	ND	0.263153	0.0374999
	fadE28/29	Rv3544c-Rv3543c	Acyl coenzyme A dehydrogenases
	-	Rv3542c-Rv3541c	CHPs
	ltp2	Rv3540c	Probable lipid carrier protein				0.285574	0.0290533
Cell Envelope Proteins	erp	Rv3810	Exported repetitive protein	MBMDM and BALB/c mice (iv)‡	Reduced CFUs in macrophages and organs	Yes	0.195179	0.527181
Cell wall proteins	fbpA	Rv3804c	Fibronectin binding protein, mycolyltransferese	BALB/c mice (ip)*	Reduced CFUs in organs.	Yes	0.0867497	0.043032
				THP-1 and J774 macrophages	Reduced CFUs.	ND
	mce1	Rv0166 to Rv0174	Mammalian cell entry proteins. Possible lipids ABC-transporters.	BALB/c mice (it) (mce1, 2 and 3 mutants)	Reduced CFUs in organs, reduced tissue pathology and increased animal survival	ND
	mce2	Rv0586-0594		C57BL/6 mice (lda)	Reduced CFUs and gross lesion in lung. Increased animal survival	ND
	mce3	Rv1964 to Rv1971	Mammalian cell entry proteins. Possible lipids ABC-transporters.	C57BL/6 mice (lda)	Reduced CFUs in organs and less tissue pathology in lung. Increased survival	ND
				(mce3, 4 mutants)
	mce4	Rv3501c to Rv3494c	Cholesterol transporter
	ompATb	Rv0899	Pore-forming protein	THP1 and MBMDM	Reduced CFUs in macrophagues and organs	ND	0.302185	0.309385
				BALB/c mice (lda)
	hbhA	Rv0475	Heparin binding hemaglutinin protein (Adhesine)	A549 pneumocytes.	Reduced adhesion and CFUs in pneumocytes and reduced CFUs in spleen	Yes	0.999991	0.412145
				BALB/c mice (lda)‡
	pstA1	Rv0930	Inorganic phosphate-ABC transporter	Resting and activated MBMDM	Reduced CFUs	Partial	0.594667	0.923661
	phoT	Rv0820		Resting and activated MBMDM and C57BL/6J mice (iv)	Reduced CFUs in macrophages and lung	Yes	0.738179	0.185184
	caeA	Rv2224c	Carboxylesterase for esters of 3 to 7 carbon atoms	BALB/c mice (lda)	Reduced CFUs and gross pathology in organs	Yes	0.000728355	0.0141732
				BALB/c mice (iv)	Increased survival and weight	Yes
				C57BL/6 mice (lda)	Moderated reduction in CFUs	Yes
	kefB	Rv3236c	K+/H+ antiporter, affecting ROS production	J774 macrophages†	Reduced phagosome ROS production	ND	0.358804	0.455357
	oppABCD	Rv3666c to Rv3663c	Oligopeptide ABC-transporter	BALB/c mice (lda)	Reduced CFUs in organs in the chronic infection. Increased survival	No
	ctaC	Rv2200c	Citocrome C oxidase unit II	MBMDM	Reduced CFUs	ND	0.0599499	0.0294473
Lipoproteins	lppX	Rv2945c	Carrier of DIM and antigen	BALB/c mice (lda)	Reduced CFUs in lung	ND	0.70058	0.0577565
	lpqH	Rv3763	Antigen, Apoptogenic	C57BL/6 mice (lda)	Reduced CFUs in lung	Yes	0.130256	0.119293
	lprG	Rv1411c	Cell wall assembly	BALB/c mice (ip)*	Reduced bacterial load in spleens	Yesa	0.432954	0.701894
			TLR2 agonist
				BALB/c mice (it)*	Reduced CFUs in lung	Yesa
	lprG-p55	Rv1411c-Rv1410c	Antibiotic efflux pump (P55)	J774macrophages*	Reduced CFUs	Yesa
	pstS-1	Rv0934	Inorganic phosphate transport. Antigen and apoptogenic	BALB/c and C57BL/6 mice (iv)	Reduced CFUs in organs	ND	0.00176337	0.045913
				Mouse peritoneal macrophages	Reduced multiplication	ND
	lpqY	Rv1235	ABC-transporter (Recycling system of threalose)	SCID mice (BALB/c mice background) (lda)	Increased survival	Yes	0.033843	0.00168668
				C57BL/6 mice (lda)	Reduced UFCs in organs.	Yes
	modA	Rv1857	Molybdenum ABC transporter	CBA/J mice (lda)	Reduced CFUs in ungsand slight increased	ND	0.999774	0.8368
				BALB/c mice (iv)	Reduced CFUs in lung	ND
Secretion system	esxA	Rv3875	Esx-1 component or substrate (C or S)	Guinea pigs (sc)*	Reduced CFUs in spleen	ND	1	1
	RD1	Rv3868 to Rv3875 and Rv3877	Esx-1 C or S	THP-1 macrophage	Reduced CFUs	No
				C57BL/6 mice (a)	Reduced CFUs in organs	No
					Total survival
	esxB	Rv3874	Esx-1 C or S	THP-1 macrophage	Reduced CFUs	Yes	0.115147	0.304186
	espH	Rv3867	Esx-1 C or S	BMDM	Reduced CFUs	NU	0.0961247	0.265911
				C57BL/6 mice (lda)	Reduced CFUs in organs	Partial
	espG1	Rv3865	Esx-1 C or S	BMDM	Reduced CFUs	NU	0.505786	0.283788
	espA	Rv3614c	Esx-1 C or S	C57BL/6 mice (iv)	Reduced CFUs in organs	Yes	0.551205	0.0591571
	espC	Rv3615c	Esx-1 C or S	BMDM	Reduced CFUs	Yes	0.00735482	0.0286916
	eccCd	Rv3877	Esx-1 C or S	BMDM	Reduced CFUs	Yes	0.120135	0.04724
	espR	Rv3849	Esx-1 C or S	C57BL/6 mice (iv)	Reduced CFUs in lung	NU	0.103826	0.0895147
	mycP1	Rv3883c	Esx-5 C or S	MBMDM	Reduced CFUs	Yes	0.119582	0.0194008
				BALB/c mice (lda)	Reduced CFUs in lung	Yes
	eccD5	Rv1795	Esx-5 C or S	MBMDM	Reduced CFUs	Yes	7.23818e-05	0.00163361
	ppe25 to pe19	Rv1787 to Rv1791	Signal peptidase for lipoproteins	MBMDM	Reduced CFUs	Yes
	lspA	Rv1539	Preprotein translocase ATPase	J774 macrophages	Reduced CFUs	NU	0.18327	0.138807
				CBA/J mice	Reduced CFUs in lung	Yes
	secA2	Rv1821	Accesory SecA protein	C57BL/6 mice (iv)	Reduced CFUs in organs	Partial	1.86759e-05	0.00484776
				C57BL/6 -SCID mice (iv)	Increased animal survival	ND
				C57BL/6 mice (lda)	Increased animal survival	ND
					Reduced CFUs in organs
	secA2	Rv1821	Accesory SecA protein	BMDM from C57BL/6 mice, NOS2−/− and pho−/− mice (lda)	Reduced CFUs	ND	1.86759e-05	0.00484776
Proteins Inhibiting Antimicrobial Effectors of the Macrophage	acr1 (hspX)	Rv2031c	Dormancy-associated protein	MBMDM /THP-1 macrophages	Reduced CFUs	ND	0.0671468	0.427903
	acr2	Rv0251c	Alpha-crystallin (Acr) family of molecular chaperones	C57BL/6 mice (iv)	Reduced weight loss	Partial	0.742611	0.999999
Oxidative and nitrosative stresses	-	Rv2136c	Likely involved in the synthesis of peptidoglycan	C57BL/6 mice (lda)	Reduced CFUs in organs and reduced gross pathology in lung	ND	0.0567315	0.0520333
	ponA2	Rv3682	Probable transglycosylase and transpeptidase	C57BL/6 mice (lda)	Moderated reduction in CFUs	ND	8.20597e-06	6.97207e-06
	ahpC	Rv2428	Alkyl ydroperoxide reductase c	Guinea pigs (sc) (Antisense)*	Reduced tissue pathology and CFUs	ND	0.550382	0.569728
				J774 macrophages	Reduced CFUs	ND
	sodC	Rv0432	Superoxide dismutase (SOD) protein	Activated murine peritoneal C57BL/6 mice and iNOS−/− macrophages	Reduced CFUs	Yes	0.0383166	0.0584514
	mel2	Rv1936 to Rv1941	Bioluminescence-related proteins	Activated J774, MBMDM from infected mice and human PBMC-derived macrophages	Reduced CFUs	Yes
				C57BL/6 and Phox−/− and iNOS−/− mice (lda)	Moderated reduction of CFUs in organs	Yes
	katG	Rv1908c	Catalase-peroxidase enzyme	BALB/c mice (iv)	Reduced CFUs and increased survival	Yes	0.000119822	0.00132885
				Guinea pigs (im)	Reduced CFUs in spleen and reduced number of lesion in tissues	Yes
				C57BL/6 mice (iv)	Reduced CFUs	Yes
				NOS2−/− mice (iv)	Reduced CFUs	ND
				BMDM from C57BL/6 and NOS2−/− mice	Reduced CFUs	ND
				Activated BMDM NOS2−/−	Reduced CFUs	ND
				Guinea pigs*	Moderated reduction in CFUs	Yes
				BALB/c mice and MHC class II-knockout mice (ip)	Reduced baterial load in organs	ND
	tpX	Rv1932	Thiol peroxidase	Resting and activated BMDM from BALB/c and C57BL/6 mice	Reduced CFUs	Yes	0.965935	0.8368
				BALB/c mice (iv)	Reduced CFUs and increased animal survival	Yes
Phagosome arresting	ndk	Rv2445c	Nucleoside diphosphate kinase	RAW 264.7 macrophages (Antisense)†	Reduced CFUs	ND	0.962834	0.966687
	ptpA	Rv2234	Low-molecular weight tyrosine phosphatase	THP-1 macrophage	Reduced CFUs	Yes	0.8368	0.960239
	pe_pgrs30	Rv1651c	Member of the PE family	BALB/c mice (lda)	Reduced CFUs	Yes	2.20112e-06	0.000162014
				BALB/c mice (lda)	Reduced tissue damage	ND
				J774.1 and THP-1 macrophages	Reduced CFUs	Yes
Inhibition of apoptosis	nuoG	Rv3151	Subunit of the type I NADH dehydrogenase, NADH-1	BALB/c mice (iv)	Increased animal survival and reduced CFUs in organs	Yes	0.0260206	0.0119668
				SCID mice (iv)	Increased animal survival	Yes
	pknE	Rv1743	Serine/threonine kinase E	THP-1 macrophages	Reduced bacterial survival	Yes	0.00121157	0.000955931
	-	Rv3654c-Rv3655c	CHP	U937 apoptotic macrophages	Reduced CFUs	ND
Protein Kinases	pknD	Rv0931c	Protein kinase D	Brain microvascular endothelial cells (HBMEC)	Impaired invasion	Yes	1.45109e-10	7.59568e-05
				BALB/c mice (iv)	Reduced CFUs in brain	ND
				BALB/c mice (iv)	Increased animal survival	ND
	pknG	Rv0410c	Protein kinase G	BALB/c mice (iv)	Reduced CFUs in organs	ND	0.311089	0.106742
				SCID mice (iv)	Increased animal survival	ND
Proteases	mycP1	Rv3883c	Subtilisin-like serine protease.	MBMDM /BALB/c (ld a)	Reduced CFUs in organs	Yes	0.119582	0.0194008
Serine proteases	htrA2 (pepD)	Rv0983	HtrA-like serine protease and chaperone.	BALB/c, SCID and C57BL/6 mice(iv)	Increased animal survival and less tissue pathology	Yes	0.963863	0.963863
	-	Rv3671c	Serine protease	C57BL/6 mice (lda)	Reduced CFUs in organs and reduced gross pathology in lung	Yes	0.474853	0.349865
ATP-dependent proteases	clgR	Rv2745c	Transcriptional regulator	MBMDM	Reduced CFUs in organs	Yes	0.557155	0.937409
Metalloproteases	zmp1	Rv0198c	Zn2+ Metalloprotease	J774and RAW264.7 macrophages	Reduced CFUs in organs	Yes	0.00461713	0.0663085
				THP1 macrophage	No differences in CFU’s	No
				SCID mice (iv)	Reduced survival	No
				C57BL/6 mice (lda)	Increased CFU’s in organs	No
	rip1	Rv2869c	S2P class of metalloproteases	C57BL/6 mice (a)	Reduced CFUs in organ and reduced tissue pathology	Yes	0.0799839	0.0345637
Proteasome-associated proteins	pafA	Rv2097c	Mycobacterial proteasomal ATPase	C57BL/6 and iNOS−/− mice	Reduced CFUs in organs and pathology	ND	0.264638	0.0417384
				Resting BMDM from both
	mpa	Rv2115c	Mycobacterial proteasomal ATPase	MBMDM	Reduced CFUs in organs and less tissue pathology. Increased animal survival	Yes	0.0683626	0.0131107
Metals-Transporter Proteins	mbtB	Rv2383c	Iron ABC Transporter	Macrophage-like cell line THP-1.	Reduced CFUs and retarded for ability to grow in this cell line.	ND	0.00200553	0.00530062
Metal importers	irtAB	Rv1348-Rv1349	Iron-dependent regulatory protein. Repressor of mtb and mtb-2 loci.	THP-1 macrophages. C57B/6 mice (lda)	Reduced CFUs in macrophages and lung	Yes
	ideR	Rv2711		-	Essential	-	0.206592	0.0394713
	mgtC	Rv1811	Mg2+ transport P-type ATPase. Mg2+ uptake	HBMDM. BALB/c mice (iv)	Reduced CFUs in macrophages and organs	Yes	0.00895426	0.00949841
Metal exporters	ctpC	Rv3270	Zn2+ efflux transporter P-type ATPase	Human macrophages	Reduced CFUs	Yes	0.636303	0.763065
	ctpV	Rv0969	Cu2+ efflux transporter P-type ATPase	BALB/c mice (lda)	Increased survival and lower tissue damage in lung	Yes	0.0606696	0.0264647
				Guinea pigs (lda)	Reduced CFUs and lower tissue damage in lung	Yes
Gene Expression Regulators	phoPR	Rv0757 to Rv0758	TCS	THP1 macrophages	Reduced CFUs	Yes
				C57BL/6 MICE (lda)	Reduced CFUs in lung
Two component system (TCS)	phoP	Rv0757	Transcriptional regulator	MBMDM	Reduced CFUs	Yes	0.834184	0.169746
				BALB/c mice (iv)	Reduced CFUs	NU
				SCID mice (lda/iv)	Improved survival	Yes
	aprABC	Rv2396abc	Expressed in acidic medium dependent on PhoP	Resting and activated C57BL/6 BMDM	Defects in intracellular replication	Yes
	senX3-regX3	Rv0490-Rv0491	TCS	THP-1 macrophages	Reduced CFUs	ND
				DBA mice	Moderate reduced CFUs in lung
	senX3	Rv0490	Sensor	BALB/c mice (iv)	Reduced CFUs in lung	Yes	0.121555	0.116966
	regX3	Rv0491	Transcriptional Regulator	BALB/c mice (iv)	Reduced CFUs in lung	Yes	0.649127	0.382301
	dosRS	Rv3133c-Rv3132c	TCS	C57BL/6 MICE (lda)	Reduced lung pathology. Increased CFUs	Yes
	dosT	Rv2027c					0.00678975	0.0399644
	dosR (devR)	Rv3133c	Transcriptional Regulator	C57BL/6 mice (lda)	Moderate reduction CFUs in lung	ND	0.8368	0.831516
				Guinea pigs (lda)	Reduction CFUs in lung	No
				Rabbit (lda)	Moderate reduction CFUs in lung	ND
				Guinea pigs (sc)	Reduced lung pathology	NU
	mprAB	Rv0981-Rv0982	TCS	BALB/c mice (iv)	Reduced CFUs in lung latent stage	ND
Sigma factors	sigA	Rv2703	Sigma factor A	C57BL/6 mice (lda) (Antisense)	Reduced CFUs in lung	ND	0.0216978	0.022669
				MonoMac6 cells (Antisense)	Reduced CFUs	ND
	sigC	Rv2069	Sigma factor C	DBA/2 mice (lda)	Modest reduction of CFUs in lung, increased animal survival and reduced lung pathology	Yes	0.126915	0.236888
				SCID mice (lda)	Modest reduction of CFUs in lung and increased animal survival	Yes
				Guinea pigs (lda)	Reduced lung pathology	Yes
				DBA/2 mice (lda/iv)	Increased survival and reduced lung pathology	Yes
				Guines pigs (ida)	Reduced lung and spleen pathology	ND
	sigD	Rv3414c	Sigma factor D	C3H mice (iv)	Increased animal survival	Partial	0.12117	0.330461
				BALB/c mice (iv)	Increased animal survival	Partial
	sigE	Rv1221	Sigma factor E	SCID mice	Increased animal survival	No	0.853654	0.063837
				BALB/c mice (iv)	Reduced CFUs in organs	Yes
				C3H/HeJ mice (a)	Increased animal survival	Partial
				Unactivated THP-1 and J774 or activated J774 macrophages	Reduced CFUs	Yes
	sigF	Rv3286c	Sigma factor F	BALB/c mice (iv)	Increased animal survival	ND	0.030209	0.0091791
				BALB/c mice (iv)	Reduced CFUs and pathology in tissues	ND
				Guinea pigs (ida)	Moderated reduction in organ pathology	ND
	sigG	Rv0182c	Sigma factor G	J774macrophages	Moderated reduction in CFUs	Partial	0.0213229	0.0947416
	sigH	Rv3223c	Sigma factor H	C3H and C57BL/6 mice	Reduced pathology in tissues	Yes	0.509812	0.296712
				C3H:He mice	Increased animal survival	Yes
				BMDM from rhesus monkey	Reduced CFUs at late time post infection	Yes
	sigL	Rv0735	Sigma factor L	BALB/c mice (iv)	Increased animal survival	Yes	0.0718081	0.0424093
Other transcriptional regulators	-	Rv0485	Member of the nagc/xylr repressor family	BALB/c mice (iv)	Reduced lung pathology	Yes	0.0167543	0.0330809
				BALB/c mice (iv)	Modestly increased survival	ND
				SCID (iv)	Modestly increased survival	ND
	-	Rv1931c	AraC transcriptional regulator	BALB/c mice (iv) and BMDM from BALB/c mice	Reduced CFUs	Yes	0.963863	0.966687
	hspR	Rv0353	Transcriptional repressor	C57BL/6 mice (iv)	Reduced CFUs in organs	ND	0.0905481	0.0905481
	whiB3	Rv3416	Whib-like regulator family	C57BL/6 mice (iv)*	Increased animal survival	ND	0.567694	0.736089
	mosR	Rv0348	Mycobacterial operons of survival regulator	BALB/c mice (lda)	Reduced CFUs	No	0.999998	0.999995
	virS	Rv3082c	AraC family of transcriptional regulator	BALB/c mice (lda)	Increased animal survival	Partial	0.0197822	0.0354769
	phoY2	Rv0821c	Probable phosphate-transport system transcriptional regulator	Activated J774 macrophage. Guinea pig (sc)	Reduced CFUs	Yes	0.348966	0.662307
Proteins of Unknown Function	pe_pgrs33	Rv1818c	PE_PGRS family protein	BALB/c mice (iv)	Reduced CFUs	Yes	0.140474	0.512686
The PE/PPE families	pe_pgrs51	Rv3367	PE_PGRS family	J774 and BMDM macrophages†	Reduced CFUs	Yes	0.104896	0.297924
	ppe46	Rv3018c	PPE family	BALB/c mice (iv)	Moderate reduced CFUs in lung	ND	0.000977082	0.00998399
	-	Rv1099c	CHP	C57BL/6J mice (iv)	Reduced CFUs in organs	ND	0.0392981	0.138283
Others proteins with unknown function	-	Rv0573c	CHP	C57BL/6J mice (iv)	Reduced CFUs in organs	ND	0.00524365	0.0427996
	-	Rv0204c	Integral membrane protein	BALB/c mice (iv)	Moderate reduced CFUs in lung	ND	0.301263	0.473988
	-	Rv2452c	Hypothetical proteins	BALB/c mice (iv)	Moderate reduced CFUs in lung	ND
	-	Rv1290c	CHP	CB-17/Icr SCID mice (iv)	Markedly increased surival	ND	0.105915	0.0270071
	-	Rv1891	CHP	CB-17/Icr SCID mice (iv)	Moderate increased survival	ND	0.304862	0.598293
	-	Rv3404c	CHP	CB-17/Icr SCID mice (iv)	Moderate increased survival	ND	0.0341011	0.014787
	-	Rv1503c to Rv1507c	CHP	BALB/c mice (lda)	Markely reduced CFUs in organs	Yes
	-	Rv0199	Conserved membrane protein	MBMDM	Reduced CFUs	Yes	0.270423	0.22134
	mmpl4	Rv0450c	Conserved membrane transport protein	C57BL/6 and (C57BL/6 x DBA2)F1 mice (a)	Reduced CFUs in organs and increased life survival	No	1.65941e-09	6.15664e-10
	-	Rv2136c	Conserved transmembrane protein	C57BL/6 mice (lda)	Markedly reduced CFUs in organs. Decreased gross pathology in lung	No	0.0567315	0.0520333
Other Virulence Factors	RD2	Rv1979c to Rv1982	Region of Difference	C57BL/6 mice (lda)	Reduced CFUs in lung and tissue pathology	Yes
				RAW macrophages	Reduced CFUs at late times	Yes
	acg	Rv2032	Uncertain	BALB/c mice (iv)	Reduced CFUs	Yes	0.0961247	0.293523
				BMDM from BALB/c mice	Reduced CFUs	Yes
	pckA	Rv0211	Phosphoenolpyruvate carboxykinase	BMDM from BALB/c mice†	Reduced CFUs	ND	0.0252165	0.00764539
				BALB/c mice (iv)†	Reduced CFUs in spleen	ND
	ptpB	Rv0153c	Tyrosine phosphatase	Guinea pigs	Reduced CFUs in spleen	Yes	1	0.999977
				Activated J774macrophages	Reduced CFUs	ND
	hsp22.5	Rv0990c	Novel heat shock protein	BALB/c mice (a)	Reduced CFUs in organs and increased animal survival	Yes	0.836211	0.655185
*The mutant used was made in M. bovis; †in M. bovis BCG or ‡in both M. tuberculosis and M. bovis BCG. Route of infection: lda, low dosis aerosol; a, aerosol; it: intratracheal; iv, intravenous; ip, intraperitoneal; im, intramuscular; sc, subcutaneous. Complementation: ND, a complemented strain was not reported by the authors; No, a complemented strait was done but the phenotype was not restored; …

## Sheet: Mycolipids
H37Rv Locus	Tuberculist annotation	Function	Essentiality (Zhang, 2012)	Intracellular 3 days after infection	Intracellular 7 days after infection	Phenotype
PIM, LM and LAM
Rv0236c	aftD	membrane protein, putative	E
Rv1159	pimE	membrane protein, putative	NE	0.0567774	0.0185271	No conversion of PIM4 to PIM5 in M. smegmatis (Morita, 2006)
Rv1166	lpqW	LpqW	E
Rv1459c	Rv1459c	POSSIBLE CONSERVED INTEGRAL MEMBRANE PROTEIN	D	0.000173885	0.000895456
Rv1565c	Rv1565c	conserved membrane protein ML1213	D	0.0017153	2.93686e-05	No Manose cap in M.marinum(Driessen, 2010)
Rv1635c	Rv1635c	conserved membrane protein ML1389	NE	0.0223023	0.000135035	No Manose cap (Dinadayala, 2006)
Rv2051c	ppm1	apolipoprotein n-acyltransferase Lnt/dolichol-phosphate-mannosyl transferase Dpm1	D	0.000277373	1.99904e-05
Rv2174	mptA	Possible conserved integral membrane protein	E
Rv2181	Rv2181	membrane protein, putative	NE	0.0051106	0.000183618	No Manose cap (Kaur, 2008)
Rv2188c	pimB	Predicted glycosyltransferases	E
Rv2610c	pimA	Phosphatidylinositol alpha-mannosyltransferase	E
Rv2611c	Rv2611c	Lauroyl/myristoyl acyltransferase	E
Rv2612c	pgsA1	PgsA	short
Rv2673	aftC	membrane protein, putative	E
Rv3793	embC	INTEGRAL MEMBRANE INDOLYLACETYLINOSITOL ARABINOSYLTRANSFERASE EMBC (ARABINOSYLINDOLYLACETYLINOSITOL SYNTHASE)	E
PGL, pDIM locus
Rv2928	tesA	thioesterase	D	0.0208267	0.225624	Very little pDIM or PGL (Chavadi, 2011)
Rv2930	fadD26	FATTY-ACID-CoA LIGASE FADD26 (FATTY-ACID-COA SYNTHETASE) (FATTY-ACID-CoA SYNTHASE)	NE	1.38812e-05	7.46888e-06	Very little pDIM (2%) but 31 % PGL (Yu, 2012)
Rv2931	ppsA	Phenolpthiocerol synthesis polyketide synthase ppsA	NE	8.196e-06	7.08359e-05	Required for pDIM and PGL (Yu, 2012)
Rv2932	ppsB	Phenolpthiocerol synthesis polyketide synthase ppsB	NE	0.00472105	0.0129758	Required for pDIM and PGL (Azad, 1997)
Rv2933	ppsC	polyketide synthase	NE	0.000269931	4.74248e-05	Required for pDIM and PGL (Azad, 1997)
Rv2934	ppsD	PHENOLPTHIOCEROL SYNTHESIS TYPE-I POLYKETIDE SYNTHASE PPSD	NE	0.361009	0.0143243	Required for pDIM and PGL (Yu, 2012)
Rv2935	ppsE	PHENOLPTHIOCEROL SYNTHESIS TYPE-I POLYKETIDE SYNTHASE PPSE	NE	0.360782	0.00406773	Required for pDIM and PGL (Yu, 2012)
Rv2936	drrA	daunorubicin resistance protein drrA	NE	0.193782	0.0937711
Rv2937	drrB	ABC transporter efflux protein, DrrB family	NE	0.0226536	0.0140778	No pDIM secretion (Camacho et al., 1999, 2001; Waddell et al., 2005)
Rv2938	drrC	ABC transporter efflux protein, DrrB family	NE	0.000467705	1.01624e-08	Less pDIM and confined to cytosol (Chavadi, 2001)
Rv2939	papA5	Possible conserved polyketide synthase associated protein papA5	NE	0.00289632	0.0220595	Required for PGL (Chavadi, 2012)
Rv2940c	mas	mycocerosate synthase	NE	0.0107821	0.0181694	Required for pDIM and PGL (Yu, 2012)
Rv2941	fadD28	FATTY-ACID-CoA LIGASE FADD28 (FATTY-ACID-CoA SYNTHETASE) (FATTY-ACID-CoA SYNTHASE)	NE	0.000695349	0.00118137	Required for pDIM and PGL (Yu, 2012)
Rv2942	mmpL7	Putative membrane protein mmpL7	NE	0.000482431	0.0524318	pDIM confined to cytosol (Chavadi, 2001)
Rv2943	Rv2943	Tpase1	NE	0.18822	0.179002
Rv2944	Rv2944	IS1533, OrfB	NE	0.393104	0.355267
Rv2945c	lppX	22 kDa protein	NE	0.70058	0.0577565	Required for pDIM release from cell wall (Sulzenbacher, 2006)
Rv2946c	pks1	polyketide synthase	NE	0.0388071	0.00114126	Required for PGL (Constant, 2002)
Rv2948c	fadD22	pks002a	NE	1.331e-11	8.12544e-07	Produce pDIM but no PGL (Ferreras et al., 2007)
Rv2950c	fadD29	acyl-CoA synthase	NE	0.000358734	0.00174637	Produce pDIM but no PGL (Siméone et al., 2010)
Rv2951c	Rv2951c	coenzyme F420-dependent N5, N10-methylenetetrahydromethanopterin dehydrogenase homolog	NE	0.00641081	0.00674117	Altered pDIM and PGL (Siméone, 2007)
Rv2952	Rv2952	methyltransferase	NE	0.115893	0.202835	Altered pDIM and PGL (Siméone, 2007)
Rv2953	Rv2953	u0002m	NE	0.000128165	0.004607	Altered pDIM and PGL (Siméone, 2007)
Rv2954c	Rv2954c	conserved hypothetical protein	NE	0.391769	0.0330701	Altered PGL (Siméone, 2013)
Rv2955c	Rv2955c	methyltransferase, FkbM family domain protein	NE	0.0755296	0.58897	Altered PGL (Siméone, 2013)
Rv2956	Rv2956	gsc	D	0.734574	0.742611	Altered PGL (Siméone, 2013)
Rv2957	Rv2957	glycosyl transferase, group 2 family protein domain protein	NE	0.00210176	0.000195798	Altered PGL (Siméone, 2013)
Rv2958c	Rv2958c	u0002ka	NE	4.7468e-06	0.000702016	Altered PGL (Siméone, 2013)
Rv2959c	Rv2959c	Cephalosporin hydroxylase superfamily	D	5.77255e-05	0.000150577	Altered PGL (Siméone, 2013)
Rv2961	Rv2961	conserved hypothetical protein	NE	0.131015	0.128652
Rv2962c	Rv2962c	u0002ja	NE	0.000190695	0.0181344	Altered PGL (Siméone, 2013)
Rv0096	PPE1	PPE FAMILY PROTEIN	NE	0.00906881	0.00150224	In Rv0097 operon
Rv0097	Rv0097	Taurine catabolism dioxygenase TauD, TfdA family superfamily	NE	0.0358771	0.0132951	No pDIM or PGL(Hotter, 2005)
Rv0098	fcoT	thioesterase type III FcoT	NE	0.0257389	0.0861095	In Rv0097 operon
Rv0099	fadD10	FkbB	NE	0.0757557	0.277218	In Rv0097 operon
Rv0100	Rv0100	Phosphopantetheine attachment site, putative	NE	0.557155	0.694157	In Rv0097 operon
Rv0101	nrp	PstA	D	4.03009e-05	5.97844e-06	In Rv0097 operon
Sulfolipid
Rv3820c	papA2	POSSIBLE CONSERVED POLYKETIDE SYNTHASE ASSOCIATED PROTEIN PAPA2	NE	0.000184956	5.49582e-05	No SL-1 synthesis (Kumar 2007)
Rv3821	sap	Lepb1170_F2_64 protein	NE	0.00079622	0.0131803	Required for SL-1 transport (Seeliger, 2012)
Rv3822	chp1	Lepb1170_F3_112 protein	NE	8.48631e-06	0.000268608	No SL-1 synthesis (Seeliger, 2012)
Rv3823c	mmpL8	conserved large membrane protein mmpL10	D	4.06317e-05	5.92256e-05	Very low amounts of Sl-1 (ref), Required for SL-1 transport (Seeliger, 2012)
Rv3824c	papA1	papA1	D	0.000132597	0.000282116	No SL-1 synthesis (Kumar 2007)
Rv3825c	pks2	Pks2	NE	1.55384e-05	1.30866e-07	No SL-1 synthesis (Sirakova, 2001)
Rv3826	fadD23	FATTY-ACID-CoA LIGASE FADD28 (FATTY-ACID-CoA SYNTHETASE) (FATTY-ACID-CoA SYNTHASE)	D	0.000650068	8.77574e-05	No SL-1 production (Lynnett, 2007)
TDM, TMM
Rv0129c	fbpC	Antigen 85-C precursor (85C) (Antigen 85 complex C) (Ag85C) (Mycolyltransferase 85C) (Fibronectin-binding protein C)	NE	0.00304348	0.0461376	Less TDM (Katti, 2008)
Rv3804c	fbpA	Antigen 85-A precursor (85A) (Antigen 85 complex A) (Ag85A) (Mycolyltransferase 85A) (Fibronectin-binding protein A)	NE	0.0867497	0.043032	Less TDM but more TMM (Armitage 2000; Katti, 2008), attenuated in THP-1
Rv1886c	fbpB	Antigen 85-B precursor (85B) (Extracellular alpha-antigen) (Antigen 85complex B) (Ag85B) (Mycolyl transferase 85B)(Fibronectin-binding protein B) (30 kDa extracellular protein)	NE	0.27191	0.012394	Less TDM but more TMM (Armitage 2000)
Rv3803c	fbpD	MPT51/MPB51 antigen precursor	NE	0.100465	0.0569501	No enzymatic activity (Puech, 2002)
Rv0642c	mmaA4	methoxy mycolic acid synthase 4	NE	0.00180973	0.00352739	Altered mycolic acid (Dao, 2008)
Rv0643c	mmaA3	methoxy mycolic acid synthase 3	NE	0.0191933	0.0309906	Altered mycolic acid (Yuan, 2008)
Rv0644c	mmaA2	methoxy mycolic acid synthase 2	NE	0.488882	0.399088	Altered mycolic acid, but complemented in part by cma2 (Barkan, 2010)
Rv0645c	mmaA1	methoxy mycolic acid synthase 1	NE	0.02927	0.0520004
Rv0503c	cmaA2	cyclopropane-fatty-acyl-phospholipid synthase 2	NE	0.00701553	0.125433	Altered mycolic acid (Clickman, 2001)
Rv0470c	pcaA	Mycolic acid synthase	NE	0.26407	0.170529
Rv1185c	fadD21	FadD21_2	NE	0.0171196	0.0351504
PAT
Rv1181	pks4	mycocerosic acid synthase	NE	0.000225733	0.00190132	No PAT synthesis (Dubey, 2002)
Rv1182	papA3	PapA3_1	NE	0.0410872	0.14791	No PAT synthesis (Hatzios, 2009)
Rv1183	mmpL10	conserved large membrane protein mmpL10	D	0.03729	0.0591533
Rv1185c	fadD21	FadD21_2	NE	0.0171196	0.0351504
Rv1235	lpqY	LpqY	NE	0.033843	0.00168668	Cannot recycle trehalose, no change to lipid profile (Kalscheuer, 2010)
Rv1236	sugA	SugA	NE	0.546751	0.114738
Rv1237	sugB	SugB	NE	0.874664	0.8368
Rv1238	sugC	SugC	NE	0.118873	0.0228726	Cannot recycle trehalose, no change to lipid profile (Kalscheuer, 2010)

## Sheet: Cholesterol
H37Rv Locus	Tuberculist annotation	Function	Essentiality (Zhang, 2012)	Intracellular 3 days after infection	Intracellular 7 days after infection	Operon	Phenotype
Cholestrol catabolism (van der Geize, 2007 and Kendal, 2007)
Rv3409c	choD	cholesterol oxidase choD	NE	0.00316595	0.00209308		Not required for cholestrol metabolism but mutants less able to survive in macrophages (Klink, 2013)
Rv1106c	Rv1106c	cholesterol dehydrogenase	NE	0.00791233	0.0119009		Required for cholestrol catabolism but not in macrophages or in guinea pigs (Yang, 2011)
Rv3492c	Rv3492c	conserved hypothetical protein	NE	0.2563	0.212081
Rv3493c	Rv3493c	conserved hypothetical protein	NE	0.551494	0.557155
Rv3494c	mce4F	#N/A	NE	0.0114349	0.00162492	mce4 operon, mutants have lower cholestrol uptake and attenuated in macrophages and in mice (Pandey, 2008)
Rv3495c	lprN	LprN	NE	0.00361667	0.118781
Rv3496c	mce4D	virulence factor mce family protein	NE	0.218372	0.0106763
Rv3497c	mce4C	virulence factor mce family protein	NE	0.0442104	0.133609
Rv3498c	mce4B	virulence factor Mce family protein	NE	0.0245886	0.0566924
Rv3499c	mce4A	Mce4	NE	0.00136085	0.00088411
Rv3500c	yrbE4B	conserved membrane protein yrbE1B	NE	1.7996e-05	0.00100629
Rv3501c	yrbE4A	conserved membrane protein yrbE1A	NE	0.0483367	0.0014132
Rv3502c	Rv3502c	3-oxoacyl-(acyl-carrier-protein) reductase	NE	0.48438	0.151052
Rv3503c	fdxD	fusion protein (extradiol dioxygenase large subunit + ferredoxin)	NE	0.332172	0.341303
Rv3504	fadE26	FadE26_1	NE	0.00212672	0.00994751		Side chain degradation
Rv3505	fadE27	probable fadE27 protein	NE	0.248254	0.5433		Side chain degradation
Rv3506	fadD17	FadD17	NE	0.000240464	0.00112772		Side chain degradation
Rv3507	PE_PGRS53	PE family domain protein	D	0.0390148	0.014718
Rv3508	PE_PGRS54	PE family domain protein	D	0.0241966	0.0544335
Rv3509c	ilvX	Thiamine pyrophosphate enzyme, N-terminal TPP binding domain protein	NE	0.0488239	0.0602517
Rv3510c	Rv3510c	metal-dependent hydrolase of the TIM-barrel fold	NE	0.00491697	0.0316972
Rv3511	PE_PGRS55	PE family domain protein	NE	0.265235	0.057137
Rv3513c	fadD18	FadD19_1	NE	0.00843307	0.00817734
Rv3515c	fadD19	FadD19_1	NE	0.00188306	0.000375644		Side chain degradation
Rv3516	echA19	enoyl-CoA hydratase/isomerase family protein	NE	0.56955	0.689448
Rv3517	Rv3517	MAV346	NE	0.998803	0.660933
Rv3518c	cyp142	P450 heme-thiolate protein	NE	0.233603	0.421292		Not required for cholestrol (Ouellet, 2011)
Rv3519	Rv3519	conserved hypothetical protein	NE	0.0215474	0.518748
Rv3520c	Rv3520c	Luciferase-like monooxygenase superfamily	NE	0.0265853	0.00959505
Rv3521	Rv3521	Domain of unknown function domain protein	NE	0.00251956	0.604029
Rv3522	ltp4	nonspecific lipid transfer protein	NE	0.14509	0.0158449
Rv3523	ltp3	3-ketoacyl-CoA thiolase homolog	NE	0.996949	0.471802
Rv3524	Rv3524	Serine/threonine-protein kinase pknD	NE	0.152053	0.00371632
Rv3525c	Rv3525c	ferripyochelin-binding protein	NE	0.0921411	0.0886279
Rv3526	kshA	terminal oxygenase KshA	NE	0.0724956	0.179345		Ring degradtion, required for growth on cholstrol and attenuated in macrophage growth (Yanmin, 2009)
Rv3527	Rv3527	conserved hypothetical protein	NE	0.418519	0.40705
Rv3529c	Rv3529c	conserved hypothetical protein	NE	0.0132944	0.0032505
Rv3530c	Rv3530c	3-oxoacyl-[acyl-carrier protein] reductase	D	0.962966	0.301314
Rv3531c	Rv3531c	conserved hypothetical protein	D	0.00411136	0.00467244
Rv3532	PPE61	PPE FAMILY PROTEIN	NE	0.00736487	0.194133
Rv3533c	PPE62	probable PPE protein	NE	0.616794	0.888988
Rv3534c	hsaF	4-hydroxy-2-oxovalerate aldolase	NE	0.551205	0.996977		Ring degradtion
Rv3535c	hsaG	acetaldehyde dehydrogenase (acetylating) Rv3535c [similarity]	NE	0.0957406	0.143116		Ring degradtion
Rv3536c	hsaE	2-hydroxypenta-2,4-dienoate hydratase	NE	0.96092	0.958853		Ring degradtion
Rv3537	kstD	3-ketosteroid 1-dehydrogenase	D	0.0824634	0.0178577		Unable to use cholestrol and attenuated in macrophages (Brzezinska, 2013)
Rv3538	Rv3538	MaoC family protein	D	0.267975	0.296704
Rv3539	PPE63	PPE family protein	NE	0.0453545	0.00799191
Rv3540c	ltp2	Ltp2_1	D	0.285574	0.0290533	igr region, Side chain degradation, deletion causes toxic cholestrol catabolites, rescued by deletion of mce4 (Chang, 2007; Thomas, 2011)
Rv3541c	Rv3541c	conserved hypothetical protein	NE	0.39351	0.584021
Rv3542c	Rv3542c	Actinomycete protein of unknown function (DUF875) family	D	0.00230555	0.00272215
Rv3543c	fadE29	FadE29	NE	0.844418	0.219541		Built up of toxic metabolite (Ouellett, 2010)
Rv3544c	fadE28	FadE28	NE	0.0126399	0.0400514
Rv3545c	cyp125	P450 heme-thiolate protein	NE	0.263153	0.0374999		Built up of toxic metabolite (Ouellett, 2010)
Rv3546	fadA5	FadA5	NE	0.8368	0.909859		Side chain degradation, attenuated in micebut not due to a toxic intermediate (Nesbitt, 2009)
Rv3547	ddn	Mycobacterium tuberculosis paralogous family 11	NE	0.193446	0.420383
Rv3548c	Rv3548c	oxidoreductase, short-chain dehydrogenase/reductase family	NE	0.557155	0.988053	kstR2 regulon (Kendall, 2010)
Rv3549c	Rv3549c	oxidoreductase, short chain dehydrogenase/reductase family	NE	0.881226	0.8368
Rv3550	echA20	EchA20	NE	0.8368	0.8368
Rv3551	Rv3551	POSSIBLE COA-TRANSFERASE (ALPHA SUBUNIT)	E
Rv3552	Rv3552	CoA transferase, beta subunit	NE	1	0.999976
Rv3553	Rv3553	oxidoreductase, 2-nitropropane dioxygenase family	NE	0.544463	0.7951
Rv3554	fdxB	ring-hydroxylation complex protein 4	D	0.000151233	0.00516369
Rv3555c	Rv3555c	MAV346	NE	0.998764	0.999953
Rv3556c	fadA6	FadA6_1	D	0.340777	0.950644
Rv3557c	Rv3557c	kstR2	NE	0.0277685	0.10503
Rv3558	PPE64	PPE family protein	NE	0.232475	0.256554
Rv3559c	Rv3559c	oxidoreductase, short chain dehydrogenase/reductase family	NE	0.999984	1
Rv3560c	fadE30	FadE30	NE	0.605811	0.233026
Rv3561	fadD3	substrate--CoA ligase	NE	0.755252	0.999803
Rv3562	fadE31	FadE31	NE	0.742611	0.736474
Rv3563	fadE32	FadE32	NE	0.0312168	0.0963508
Rv3564	fadE33	FadE33	NE	0.546198	0.440233
Rv3565	aspB	AspB	D	0.247036	0.191466
Rv3566c	nat	Arylamine N-acetyltransferase	NE	0.255296	0.120849		Reduces mycolic acid synthesis
Rv3567c	hsaB	POSSIBLE OXIDOREDUCTASE	NE	0.144828	0.211822		Ring degradation
Rv3568c	hsaC	2,3-dihydroxybiphenyl 1,2-dioxygenase	D	0.333687	0.0741987		Required for cholestrol ring catabolism possibly due to toxic intermediate, attenuated in macrophages (Yam, 2009)
Rv3569c	hsaD	2-hydroxy-6-oxo-6-phenylhexa-2,4-dienoate hydrolase	D	0.392268	0.392268		Ring degradation
Rv3570c	hsaA	POSSIBLE OXIDOREDUCTASE	D	0.0846889	0.231679		Ring degradation
Rv3571	kshB	oxygenase reductase KshB	NE	0.427676	0.537605		Ring degradtion, required for growth on cholstrol and attenuated in macrophage growth, also abolishes PAT production (Yanmin, 2009)
Rv3572	Rv3572	conserved hypothetical protein	NE	0.00628316	0.00357217
Rv3573c	fadE34	FadE34	NE	0.0224597	0.0377307
Rv3574	kstR	transcriptional regulator, TetR family	NE	0.967525	0.957018		De-represses much of cholestrol catabolism (Kendal, 2007)

## Sheet: Phagosomal maturation
H37Rv Locus	Tuberculist annotation	Function	Essentiality (Zhang, 2012)	Intracellular 3 days after infection	Intracellular 7 days after infection	ESX system	Phenotype
Genes identified by MacGurn (2007) Genetic Screen for Mycobacterium tuberculosis Mutants Defective for Phagosome Maturation Arrest Identifies Components of the ESX-1 Secretion System.
Rv0470c	pcaA	Mycolic acid synthase	NE	0.26407	0.170529		BCG Mutant has altered mycolic acid profile and is attenauted in macrophages and unable to block phagosomal maturation (Corrales, 2012)
Rv2206	Rv2206	conserved hypothetical protein	NE	0.206359	0.472145		Mutant attenuated in murine macrophages (MacGurn, 2007)
Rv2339	mmpL9	MmpL4_5	D	1.48724e-13	8.12163e-12
Rv2693c	Rv2693c	conserved hypothetical protein	NE	0.489489	0.0544488
Rv3206c	moeB1	probably involved in molybdopterin biosynthesis	E
Rv3615c	espC	conserved hypothetical protein	NE	0.00735482	0.0286916	ESX-1	Mutants attenuated in mice and macrophages(MacGurn, 2007).
Rv3870	eccCa1	FtsK/SpoIIIE family protein	NE	0.027775	0.00500413	ESX-1
Rv3871	eccCb1	FtsK/SpoIIIE family protein	NE	0.00657477	0.0154128	ESX-1
Rv3877	eccD1	Protein of unknown function (DUF571) superfamily	NE	0.120135	0.04724	ESX-1
Rv3887c	eccD2	probable membrane protein	NE	0.0141201	0.0185559	ESX-1
Genes identified by Pethe (2004) Isolation of Mycobacterium tuberculosis mutants defective in the arrest of phagosome maturation.
Rv0249c	Rv0249c	conserved hypothetical protein	NE	0.0411011	0.118587
Rv0918	Rv0918		NE	0.966687	0.962966
Rv0986	Rv0986	ABC transporter, ATP-binding protein	D	0.000669952	0.00110984		Mutant attenuated in murine macrophages (Pethe, 2004)
Rv1110	lytB2	4-hydroxy-3-methylbut-2-enyl diphosphate reductase	E
Rv1426c	lipO	carboxylesterase family protein	D	0.161756	0.075485
Rv1522c	mmpL12	conserved large membrane protein mmpL10	D	4.98196e-05	0.000920781		Mutant NOT attenuated in murine macrophages (Pethe, 2004)
Rv1819c	bacA	ABC transporter, ATP-binding protein	NE	0.0364628	0.0348675
Rv2107	PE22	PE family protein	NE	0.158795	0.345224		Mutant hypervirulent in murine macrophages (Pethe, 2004)
Rv2336	Rv2336	conserved hypothetical protein	D	0.0143214	0.00373785
Rv2930	fadD26	FATTY-ACID-CoA LIGASE FADD26 (FATTY-ACID-COA SYNTHETASE) (FATTY-ACID-CoA SYNTHASE)	NE	1.38812e-05	7.46888e-06		In pDIM locus. Mutant NOT attenuated in murine macrophages (Pethe, 2004) but attenauted in mice (Infante, 2005)
Rv2941	fadD28	FATTY-ACID-CoA LIGASE FADD28 (FATTY-ACID-CoA SYNTHETASE) (FATTY-ACID-CoA SYNTHASE)	NE	0.000695349	0.00118137		In pDIM locus, required for pDIM and PGL (Yu, 2012)
Rv3156	nuoL	NADH-quinone oxidoreductase chain L (NADH dehydrogenaseI, chain L) (NDH-1, chain L)	D	7.07105e-05	0.000745814
Rv3377c	Rv3377c	POSSIBLE CYCLASE	D	0.00535974	4.56844e-06		Mutant attenuated in murine macrophages (Pethe, 2004)
Rv3379c	dxs2	1-deoxy-D-xylulose 5-phosphate synthase (1-deoxyxylulose-5-phosphate synthase) (DXP synthase) (DXPS)	NE	0.000765059	2.20068e-05		Mutant attenuated in murine macrophages (Pethe, 2004)
Rv3383c	idsB	polyprenyl synthase	NE	0.0120685	0.0386624
Rv3527	Rv3527	conserved hypothetical protein	NE	0.418519	0.40705		Part of the kstR regulon. Mutant attenuated in murine macrophages (Pethe, 2004)
Genes identified by Brodin (2010) High content phenotypic cell-based visual screen identifies Mycobacterium tuberculosis acyltrehalose-containing glycolipids involved in phagosome remodeling.
Rv0482	murB	UDP-N-acetylenolpyruvoylglucosamine reductase	E
Rv1126c	Rv1126c	conserved hypothetical protein	NE	0.363854	0.316728
Rv2171	lppM	LppM	NE	0.166501	0.217223
Rv2295	Rv2295	Uncharacterised protein family (UPF0167) superfamily	NE	0.0994133	0.130339
Rv2941	fadD28	FATTY-ACID-CoA LIGASE FADD28 (FATTY-ACID-CoA SYNTHETASE) (FATTY-ACID-CoA SYNTHASE)	NE	0.000695349	0.00118137		In pDIM locus, also indentified by Pethe (2004), required for pDIM and PGL (Yu, 2012)
Rv3880c	espL	conserved hypothetical protein	NE	0.0457647	0.0382978	ESX-1
Rv3343c	PPE54	PPE FAMILY PROTEIN	D	1.11007e-25	1.98769e-18
Rv0928	pstS3	phosphate ABC transporter, phosphate-binding protein	NE	0.911839	0.406215
Others
Rv1651c	PE_PGRS30	PE_PGRS family protein	NE	2.20112e-06	0.000162014		Mutant attenuated in murine and human macrophages, and in mice (Iantomasi, 2012)
Rv2416c	eis	Enhanced intracellular survival protein	D	0.0737494	0.0217145		Enhance survival in macrophages (Wei, 2000)
Rv3310	sapM	POSSIBLE ACID PHOSPHATASE (ACID PHOSPHOMONOESTERASE) (PHOSPHOMONOESTERASE) (GLYCEROPHOSPHATASE)	NE	0.00546476	0.000439219		Mutant attenuated in THP-1 and in guinea pigs (Puri, 2013)
Rv3812	PE_PGRS62	PE-PGRS homolog MAG24-3	NE	0.163662	0.0178895
ESX systems (for a review see Houben, 2014)
Rv0282	eccA3	ATPase, AAA family	E			ESX-3
Rv0283	eccB3	conserved membrane protein ML2536	E			ESX-3
Rv0284	eccC3	FtsK/SpoIIIE family protein	E			ESX-3
Rv0290	eccD3	conserved membrane protein ML2529	E			ESX-3
Rv0291	mycP3	Subtilase family domain protein	E			ESX-3
Rv0292	eccE3	conserved membrane protein ML2527	D	0.106923	0.16003	ESX-3
Rv1782	eccB5	conserved membrane protein ML1544	E			ESX-5
Rv1795	eccD5	Protein of unknown function (DUF571) superfamily	E			ESX-5
Rv1796	mycP5	POSSIBLE SECRETED PROTEASE	E			ESX-5
Rv1797	eccE5	conserved hypothetical protein	E			ESX-5
Rv1798	eccA5	ATPase, AAA family domain protein	D	0.0659502	0.0271528	ESX-5
Rv3447c	eccC4	FtsK/SpoIIIE family protein	D	0.0462219	0.000680325	ESX-4
Rv3448	eccD4	Protein of unknown function (DUF571) superfamily	NE	0.000134261	0.0034144	ESX-4
Rv3449	mycP4	probable serine proteinase precursor	NE	0.00883349	0.134319	ESX-4
Rv3450c	eccB4	conserved membrane protein ML2536	NE	0.273144	0.356275	ESX-4
Rv3868	eccA1	ATPase, AAA family	NE	0.0495257	0.0229866	ESX-1
Rv3869	eccB1	POSSIBLE CONSERVED MEMBRANE PROTEIN	NE	0.000833946	0.00210582	ESX-1
Rv3870	eccCa1	FtsK/SpoIIIE family protein	NE	0.027775	0.00500413	ESX-1
Rv3871	eccCb1	FtsK/SpoIIIE family protein	NE	0.00657477	0.0154128	ESX-1
Rv3877	eccD1	Protein of unknown function (DUF571) superfamily	NE	0.120135	0.04724	ESX-1
Rv3882c	eccE1	conserved hypothetical protein	NE	0.0585212	0.0172762	ESX-1
Rv3883c	mycP1	POSSIBLE SECRETED PROTEASE	NE	0.119582	0.0194008	ESX-1
Rv3884c	eccA2	stage V sporulation protein K-related protein	NE	0.0595009	0.000536332	ESX-2
Rv3885c	eccE2	POSSIBLE CONSERVED MEMBRANE PROTEIN	NE	0.073783	0.00669458	ESX-2
Rv3886c	mycP2	probable proteinase	NE	0.951169	0.0318509	ESX-2
Rv3887c	eccD2	probable membrane protein	NE	0.0141201	0.0185559	ESX-2
Rv3894c	eccC2	FtsK/SpoIIIE family protein	D	0.000125531	0.00377066	ESX-2
Rv3895c	eccB2	POSSIBLE CONSERVED MEMBRANE PROTEIN	NE	0.0669174	0.0119969	ESX-2
ESAT-6 homologs
Rv3875	esxA	early secretory antigen target esat6	short	1	1	ESX-1 associated	Mutant severely attenuated in mice (Hsu, 2003) for a review see Yu, 2012
Rv3874	esxB	ESAT-6 like protein esxB (10 kDa culture filtrate antigen cfp10)(Secreted antigenic protein MTSA-10)	NE	0.115147	0.304186	ESX-1 associated	Mutant severely attenuated in mice (Hsu, 2003) for a review see Yu, 2013
Rv3890c	esxC	PUTATIVE ESAT-6 LIKE PROTEIN 11	NE	0.966687	0.963863	ESX-2 associated
Rv3891c	esxD	conserved hypothetical protein	NE	0.0648483	0.364563	ESX-2 associated
Rv3904c	esxE	Putative ESAT-6 like protein 12	NE	0.549373	0.557155
Rv3905c	esxF	Putative ESAT-6 like protein 13	NE	1	0.999934
Rv0287	esxG	PE family protein	short	0.294698	0.29087		Disrupts phagosomal maturation (Mehra, 2013)
Rv0288	esxH	ESAT-6 like protein esxH (10 kDa antigen CFP7) (Low molecular weightprotein antigen 7) (CFP-7) (Protein TB10.4)	NE	0.0389638	0.0499105		Disrupts phagosomal maturation (Mehra, 2013)
Rv1038c	esxJ	ESAT-6 like protein esxJ	NE	0.8368	0.8368
Rv1197	esxK	ESAT-6 like protein esxK	NE	0.998177	0.966687
Rv1198	esxL	ESAT-6 like protein esxL	NE	0.831244	0.814579
Rv1793	esxN	ESAT-6 like protein esxN	NE	0.393695	0.28306	ESX-5 associated
Rv2346c	esxO	ESAT-6 like protein esxN	NE	1	0.999996
Rv2347c	esxP	ESAT-6 like protein esxK	NE	0.755252	0.753724
Rv3019c	esxR	ESAT-6 like protein esxR	NE	0.994374	0.372948
Rv3020c	esxS	PE family protein	NE	0.0748207	0.0418234
Rv3444c	esxT		NE	0.240483	0.126763	ESX-4 associated
Rv3445c	esxU	conserved hypothetical protein	NE	0.743137	0.829841	ESX-4 associated
Rv3619c	esxV	ESAT-6 like protein esxI (Antigen Mtb9.9B)	NE	0.831244	0.937409
Rv3620c	esxW	ESAT-6 like protein esxJ	NE	0.551205	0.38821
Rv0289	espG3	conserved hypothetical protein	E			ESX-3 associated
Rv3614c	espD	conserved hypothetical protein	NE	0.551205	0.881226	ESX-1 associated	Regulates ESAT-6 secretion (Chen, 2012)
Rv3615c	espC	conserved hypothetical protein	NE	0.00735482	0.0286916	ESX-1 associated	Mutants attenuated in mice and macrophages(MacGurn, 2007).
Rv3616c	espA	conserved hypothetical protein	NE	0.107036	0.0591571	ESX-1 associated	Mutation blocks ESAT-6 and CFP-10 secretion and causes attenuation in mice (Fortune, 2005).
Rv3849	espR	conserved hypothetical protein	NE	0.103826	0.0895147	ESX-1 associated	Regulates ESX-1 activity, mutants attenuated in mice (Raghavan, 2008)
Rv3864	espE	conserved hypothetical protein	NE	0.0565025	0.014538	ESX-1 associated
Rv3865	espF	conserved hypothetical protein	NE	0.505786	0.51151	ESX-1 associated	Mutants did not have altered ESAT-6 secretion but were attenuated in murine macrophages, epithelial cells and mice (Bottai, 2011)
Rv3866	espG1	conserved hypothetical protein	NE	0.100356	0.283788	ESX-1 associated	Mutants did not have altered ESAT-6 secretion but were attenuated in murine macrophages, epithelial cells and mice (Bottai, 2011)
Rv3867	espH	conserved hypothetical protein	NE	0.0961247	0.265911	ESX-1 associated
Rv3876	espI	conserved hypothetical protein	NE	0.00183559	0.0225851	ESX-1 associated	Regulates ESAT-6 secretion in reponse to ATP levels. Mutants have no effect on ESAT-6 secretion and are NOT attenauted in THP-1 (Zhang, 2014)
Rv3878	espJ	hypothetical protein	NE	0.963863	0.998131	ESX-1 associated
Rv3879c	espK	conserved hypothetical protein	NE	0.504137	0.009593	ESX-1 associated
Rv3880c	espL	conserved hypothetical protein	NE	0.0457647	0.0382978	ESX-1 associated
Rv3881c	espB	Antigen	NE	0.00549286	0.00385853	ESX-1 associated	Cytotoxic (Chen, 2013)
Rv3889c	espG2	conserved hypothetical protein	NE	0.0476609	0.000874192	ESX-2 associated

## Sheet: Acid, RNN, ROS
H37Rv Locus	Tuberculist annotation	Function	Essentiality (Zhang, 2012)	Intracellular 3 days after infection	Intracellular 7 days after infection	Phenotype
Acid susceptible mutants identified by Vandal (2009). Acid-susceptible mutants of Mycobacterium tuberculosis share hypersusceptibility to cell wall and oxidative stress and to the host environment.
Rv1640c	lysX	Possible lysyl-tRNA synthetase 2 lysX	NE	0.0025376	0.00139983
Rv3682c	ponA2		NE	8.20597e-06	6.97207e-06
Rv2224c	caeA	proteinase	NE	0.000728355	0.0141732	Mutant attenuated in mice (Lun. 2007)
Other Acid related genes
Rv1811	mgtC	MgtC	NE	0.00895426	0.00949841	Probably reduces ATP linked H translocation (Lee, 2013)
Rv0899	ompA	OmpA family domain protein	D	0.302185	0.309385	Mutant is attenuated in THP-1, mouse derived macrophages and in mmice (Raynaud, 2002)
Rv0757	phoP	DNA-binding response regulator	NE	0.834184	0.169746	Attenuated across multiple models of infection (Bretl, 2011)
Rv0758	phoR	sensor histidine kinase	NE	0.037467	0.0540336	Attenuated across multiple models of infection (Bretl, 2011)
Rv3671c	Rv3671c	MarP	NE	0.474853	0.349865	Mutant is attenuated in mice and cannot prevent phagosomal acidification in activated macrophages (Vandal, 2008)
Rv2935	aprA/B	PHENOLPTHIOCEROL SYNTHESIS TYPE-I POLYKETIDE SYNTHASE PPSE	NE	0.360782	0.00406773
Rv2936	aprC	daunorubicin resistance protein drrA	NE	0.193782	0.0937711
Oxidative stress
Rv0117	oxyS	transcriptional regulator, LysR family	NE	0.00503523	0.0585577
Rv2392	cysH	CysH_2	E
Reactive Nitrogen
Rv0252	nirB	NAD(P)H-dependent nitrite reductase, large subunit	NE	0.000894961	0.00617	Reduced survival in macrophage dormancy model (Akhtar, 2013)
Rv0253	nirD	NAD(P)H-dependent nitrite reductase, small subunit	NE	0.28306	0.349034	Reduced survival in macrophage dormancy model (Akhtar, 2013)
Rv0267	narU	NarU, nitrite extrusion protein	NE	0.0932344	0.0548665
Rv1736c	narX	NarG, nitrate reductase	NE	0.00366697	8.44122e-06
Rv1161	narG	nitrate reductase, alpha subunit	NE	0.000193496	0.0194783
Rv1162	narH	nitrate reductase, beta subunit	NE	0.0269365	0.00504645
Rv1164	narI	respiratory nitrate reductase, gamma subunit	NE	0.341396	0.0885978
Rv1163	narJ	nitrate reductase, delta subunit	NE	0.0634606	0.046341
Rv1737c	narK2	nitrate/nitrite transporter	NE	0.151807	0.0353676	Required for nitrate import, mutants had no effect on nitrite export, an H/NO3 symport (Giffin, 2012)
Rv0261c	narK3	nitrite extrusion protein	NE	0.000310766	0.00157048
Rv2329c	narK1	nitrite extrusion protein homolog	NE	0.0399349	0.0293987
Rv0844c	narL	POSSIBLE NITRATE/NITRITE RESPONSE TRANSCRIPTIONAL REGULATORY PROTEIN NARL	NE	0.391854	0.167075
Rv0818	glnR	transcriptional regulator	NE	0.569958	0.0576361
Rv1633	uvrA	excinuclease ABC, B subunit	NE	0.000498879	8.01997e-06
Rv0949	uvrB	ATP-dependent DNA helicase PcrA	D	0.000501498	0.000271181
Rv1420	uvrC	excinuclease ABC, C subunit	D	0.119105	0.0446378
Rv1638	uvrD1	excinuclease ABC, A subunit	D	0.00101717	0.000588304	Mutant attenuated in mice and macrophages and more susceptible to ROS and RNI (Houghton, 2012)
Rv3198c	uvrD2	UvrD2	D	0.000168658	3.12251e-05

## Sheet: PPE, PE_PGRS and PE
H37Rv Locus	Tuberculist annotation	Function	Essentiality (Zhang, 2012)	Intracellular 3 days after infection	Intracellular 7 days after infection	Phenotype
PPE genes
Rv0096	PPE1	PPE family protein	NE	0.00906881	0.00150224
Rv0442c	PPE10	PPE family domain protein	NE	0.877272	0.0230217
Rv0453	PPE11	PPE family protein	NE	0.908739	0.988592
Rv0755c	PPE12	PPE family protein	D	6.92028e-06	5.7104e-06
Rv0878c	PPE13	PPE family domain protein	NE	0.00982414	0.0195537
Rv0915c	PPE14	PPE family protein	NE	0.0469394	0.0316119
Rv1039c	PPE15	PPE family protein	NE	0.438785	0.116754
Rv1135c	PPE16	PPE family protein	NE	0.0621225	0.105007
Rv1168c	PPE17	PPE family protein	NE	0.013174	0.297895
Rv1196	PPE18	PPE family domain protein	NE	0.222387	0.00361919	Mutant attenuated in mice (Bhat, 2012)
Rv1361c	PPE19	PPE family protein	NE	0.0740318	0.0428198
Rv0256c	PPE2	PPE family protein	NE	0.522176	0.102868	May inhibit NO in macrophages (Bhat, 2013)
Rv1387	PPE20	PPE family protein	NE	0.0244949	0.0367368
Rv1548c	PPE21	PPE family protein	NE	8.47881e-06	0.000748214
Rv1705c	PPE22	PPE family protein	NE	0.000684045	0.00830466
Rv1706c	PPE23	PPE family protein	NE	0.184025	0.0158715
Rv1753c	PPE24	PPE family protein	D	0.265175	0.0448395
Rv1787	PPE25	PPE family protein	NE	0.0639146	0.0613328
Rv1789	PPE26	PPE family domain protein	NE	0.999248	0.710977
Rv1790	PPE27	PPE family domain protein	NE	0.0520131	0.118966
Rv1800	PPE28	PPE family protein	NE	1.56724e-05	4.9221e-05
Rv1801	PPE29	PPE family domain protein	NE	0.163533	0.001965
Rv0280	PPE3	PPE family protein	NE	0.00733997	0.142398
Rv1802	PPE30	PPE family protein	NE	0.000523241	0.00153235
Rv1807	PPE31	PPE family protein	D	0.204633	0.0354594
Rv1808	PPE32	PPE family protein	NE	0.000232455	0.0013357
Rv1809	PPE33	PPE family protein	NE	0.0502819	0.0458255
Rv1917c	PPE34	PPE family protein	D	7.96812e-15	7.64653e-12
Rv1918c	PPE35	PPE family protein	D	8.9499e-06	0.00175638
Rv2108	PPE36	PPE-family protein	NE	6.62429e-05	1.59602e-05
Rv2123	PPE37	PPE family protein	NE	0.0478373	0.184963
Rv2352c	PPE38	PPE family protein	NE	2.80502e-06	0.000131063
Rv0286	PPE4	PPE family protein	E
Rv2356c	PPE40	PPE family protein	NE	0.0092653	0.913321
Rv2430c	PPE41	PPE family protein	NE	0.206895	0.641454
Rv2608	PPE42	PPE family protein	NE	0.000721047	0.0188677
Rv2768c	PPE43	PPE family protein	NE	0.125617	0.690996
Rv2770c	PPE44	PPE family protein	NE	0.0711068	0.31268
Rv2892c	PPE45	PPE family protein	NE	0.00693839	0.00103308
Rv3018c	PPE46	PPE family protein	D	0.000977082	0.00998399
Rv3021c	PPE47	PPE family protein	D	0.227938	0.452397
Rv3125c	PPE49	PPE family protein	NE	0.000328378	0.0153549
Rv0304c	PPE5	PPE family protein	NE	7.60041e-16	9.19984e-14
Rv3135	PPE50	PPE family protein	NE	0.0930392	0.0886965
Rv3136	PPE51	probable PPE protein	NE	0.0155512	0.00588709
Rv3144c	PPE52	PPE family domain protein	NE	0.0813178	0.0681785
Rv3159c	PPE53	PPE family protein	NE	0.39586	0.0238352
Rv3343c	PPE54	PPE family protein	D	1.11007e-25	1.98769e-18
Rv3347c	PPE55	PPE family protein	NE	1.14328e-17	1.82515e-12
Rv3350c	PPE56	PPE family protein	NE	1.29794e-07	6.40959e-07
Rv3425	PPE57	PPE family protein	NE	0.55817	0.55817
Rv3478	PPE60	PPE family protein	NE	0.655185	0.78154
Rv3532	PPE61	PPE family protein	NE	0.00736487	0.194133
Rv3533c	PPE62	probable PPE protein	NE	0.616794	0.888988
Rv3539	PPE63	PPE family protein	NE	0.0453545	0.00799191
Rv3558	PPE64	PPE family protein	NE	0.232475	0.256554
Rv3621c	PPE65	PPE family protein	NE	0.912506	0.994264
Rv3738c	PPE66	PPE family protein	NE	0.00260942	0.000102968
Rv3739c	PPE67	PPE family protein	NE	0.00287826	0.0942654
Rv3873	PPE68	PPE family protein	NE	0.100944	0.315278
Rv3892c	PPE69	PPE family protein	NE	0.512957	0.291615
Rv0354c	PPE7	PPE family protein	NE	0.713196	0.129189
Rv0355c	PPE8	PPE family protein	NE	1.36517e-11	3.86472e-10
Rv0388c	PPE9	PPE family protein	NE	0.95486	0.687409
PE_PGRS genes
Rv0109	PE_PGRS1	PE family domain protein	D	0.18887	0.256693
Rv0747	PE_PGRS10	PE family domain protein	NE	0.758838	0.287998
Rv0754	PE_PGRS11	PE_PGRS family protein	D	0.00635051	0.00120843
Rv0832	PE_PGRS12	PE family domain protein	NE	0.963863	0.963863
Rv0834c	PE_PGRS14	PE family domain protein	NE	0.000798323	0.00379943
Rv0872c	PE_PGRS15	PE family domain protein	D	0.0711115	0.0147229
Rv0977	PE_PGRS16	PE family domain protein	NE	0.000782394	0.00394485
Rv0978c	PE_PGRS17	PE_PGRS family protein	NE	0.00797265	0.0240404
Rv0980c	PE_PGRS18	PE family domain protein	NE	0.0909862	0.03328
Rv1067c	PE_PGRS19	PE family domain protein	NE	0.517238	0.206444
Rv0124	PE_PGRS2	PE family domain protein	NE	0.962022	0.998764
Rv1068c	PE_PGRS20	PE_PGRS family protein	NE	0.0441945	0.0404274
Rv1087	PE_PGRS21	PE family domain protein	NE	0.00895975	0.0113198
Rv1091	PE_PGRS22	PE family domain protein	NE	0.0485731	0.0301171
Rv1243c	PE_PGRS23	PE family domain protein	NE	0.362018	0.867283
Rv1325c	PE_PGRS24	PE family domain protein	NE	0.557155	0.737244
Rv1396c	PE_PGRS25	PE family domain protein	NE	0.451442	0.247275
Rv1441c	PE_PGRS26	PE family domain protein	NE	0.234243	0.0336046
Rv1450c	PE_PGRS27	PE family domain protein	NE	0.0638529	0.0717968
Rv1452c	PE_PGRS28	PE family domain protein	NE	0.433915	0.102504
Rv1468c	PE_PGRS29	PE family domain protein	NE	0.755252	0.999573
Rv0278c	PE_PGRS3	PE_PGRS family protein	D	0.397691	0.357684
Rv1651c	PE_PGRS30	PE_PGRS family protein	NE	2.20112e-06	0.000162014	Mutant attenuated in macrophages and in mice, and unable to inhibit lysosomal fusion (Iantomasi, 2012)
Rv1768	PE_PGRS31	PE family domain protein	NE	0.467889	0.112415
Rv1803c	PE_PGRS32	hypothetical protein	NE	0.0137459	0.0191052
Rv1818c	PE_PGRS33	PE family domain protein	NE	0.140474	0.512686
Rv1983	PE_PGRS35	PE-PGRS FAMILY PROTEIN	NE	0.0277213	0.104123
Rv2162c	PE_PGRS38	PE family domain protein	NE	0.736474	0.871444
Rv2340c	PE_PGRS39	probable PE protein	NE	0.272896	0.205031
Rv0279c	PE_PGRS4	PE family domain protein	NE	0.1183	0.0462709
Rv2371	PE_PGRS40	PE family protein	short	1	1
Rv2396	PE_PGRS41	PE family domain protein	NE	0.323801	0.276303
Rv2487c	PE_PGRS42	PE family domain protein	NE	0.0819486	0.194923
Rv2490c	PE_PGRS43	PE family domain protein	NE	0.000158141	7.98681e-06
Rv2591	PE_PGRS44	PE family domain protein	NE	0.984526	0.962966
Rv2634c	PE_PGRS46	PE family domain protein	D	0.20912	0.0145632
Rv2741	PE_PGRS47	PE family domain protein	NE	0.0948497	0.0101801
Rv2853	PE_PGRS48	PE family domain protein	NE	0.00692089	0.030237
Rv0297	PE_PGRS5	PE family domain protein	NE	0.190845	0.188056
Rv3345c	PE_PGRS50	PE family domain protein	NE	0.000992963	0.00317395
Rv3367	PE_PGRS51	PE family domain protein	NE	0.104896	0.297924
Rv3388	PE_PGRS52	PE family domain protein	NE	0.00423237	0.0281518
Rv3507	PE_PGRS53	PE family domain protein	D	0.0390148	0.014718
Rv3508	PE_PGRS54	PE family domain protein	D	0.0241966	0.0544335
Rv3511	PE_PGRS55	PE family domain protein	NE	0.265235	0.057137
Rv3590c	PE_PGRS58	PE family domain protein	D	0.678182	0.553319
Rv3595c	PE_PGRS59	PE family domain protein	NE	0.407529	0.451442
Rv0532	PE_PGRS6	PE family domain protein	NE	0.504971	0.13327
Rv3812	PE_PGRS62	PE-PGRS homolog MAG24-3	NE	0.163662	0.0178895	M. marinum mutant unable to inhibit RNI (Thi, 2013)
Rv0578c	PE_PGRS7	PE family domain protein	NE	0.232484	0.391652
Rv0742	PE_PGRS8	PE family domain protein	NE	0.392268	0.392268
Rv0746	PE_PGRS9	PE family domain protein	NE	0.983651	0.963863
PE genes
Rv0151c	PE1	PE family protein	NE	4.27811e-05	8.43571e-06
Rv1172c	PE12	PE family protein	NE	0.00756588	0.054509
Rv1195	PE13	PE family protein	NE	0.233972	0.128865
Rv1214c	PE14	PE family protein	NE	0.51905	0.51905
Rv1386	PE15	PE family protein	NE	0.132185	0.132185
Rv1430	PE16	PE family protein	NE	0.00843587	6.98435e-06
Rv1646	PE17	PE_PGRS family protein	NE	0.393535	0.0117236
Rv1788	PE18	PE family, putative	NE	0.35296	0.956734
Rv1791	PE19	PE family, putative	NE	0.286853	0.354609
Rv0152c	PE2	PE family protein	NE	0.000526932	0.0180443
Rv1806	PE20	PE_4	NE	1	0.999996
Rv2107	PE22	PE family protein	NE	0.158795	0.345224
Rv2328	PE23	PE family protein	NE	0.998328	0.99801
Rv2431c	PE25	PE_PGRS family protein	NE	0.733031	0.742611
Rv2519	PE26	PE family protein	NE	0.182101	0.000230141
Rv2769c	PE27	PE family domain protein	NE	0.00915688	0.0213728
Rv3022A	PE29		NE	0.144828	0.198365
Rv0159c	PE3	PE family protein	NE	3.92099e-08	0.000558322
Rv3477	PE31	PE family protein	NE	0.290185	0.205624
Rv3622c	PE32	PE family protein	NE	0.728771	0.736474
Rv3650	PE33	probable PE protein	NE	0.966687	0.963863
Rv3746c	PE34	PE family protein	NE	0.871801	0.785544
Rv3872	PE35	PE family protein	NE	0.999996	1
Rv3893c	PE36	PE family protein	NE	0.8368	0.831244
Rv0160c	PE4	PE family protein	NE	0.000340955	0.000110313
Rv0285	PE5	PE family protein	short	0.742611	0.736474
Rv0335c	PE6	PE_PGRS family protein	short	1	1
Rv0916c	PE7	PE family protein	NE	0.575573	0.575573
Rv1040c	PE8	PE family domain protein	NE	0.96258	0.941262

## Sheet: Methioine and Cyteisine
H37Rv Locus	Tuberculist annotation	Function	Essentiality (Zhang, 2012)	Intracellular 3 days after infection	Intracellular 7 days after infection	Phenotype
Cysteine/Methioine metabolism
Rv0259c	Rv0259c	chalcone/stilbene synthase family protein	NE	0.867919	0.354197
Rv0391	metZ	O-succinylhomoserine sulfhydrylase	D	0.0274287	0.0275929
Rv0848	cysK2	POSSIBLE CYSTEINE SYNTHASE A CYSK2 (O-ACETYLSERINE SULFHYDRYLASE) (O-ACETYLSERINE (THIOL)-LYASE)	NE	0.0491214	0.0471483
Rv1077	cbs	cystathionine beta-synthase	NE	0.00224443	0.00392704
Rv1079	metB	Cystathionine gamma-synthase (CGS) (O-succinylhomoserine(Thiol)-lyase)	D	0.117533	0.116023	No attenuation in mice (Smith, 2001)
Rv1285	cysD	2.7.7.4	E
Rv1286	cysN	CysN/cysC bifunctional enzyme [Includes: Sulfate adenylyltransferasesubunit 1 (Sulfate adenylate transferase) (SAT) (ATP-sulfurylase large subunit); Adenylylsulfate kinase (EC 2.7.1.25) (APSkinase) (ATP adenosine-5-phosphosulfate 3-phosphotransferase)]	D	0.00745469	0.0487497
Rv1336	cysM	Cysteine synthase B (O-acetylserine sulfhydrylase B) (O-acetylserine (Thiol)-lyase B) (CSase B)	NE	0.0106274	0.0472983
Rv1392	metK	S-adenosylmethionine synthetase	E
Rv1707	Rv1707	sulfate permease family protein	NE	0.0585055	0.065342	Activity is dependant on cysATW expression (Zolotarev, 2008)
Rv1739c	sulP	sulfate transporter	NE	0.0044738	0.000830987
Rv2124c	metH	5-methyltetrahydrofolate--homocysteine methyltransferase	D	0.00530269	0.0146225
Rv2131c	cysQ	CysQ protein homolog	D	0.963863	0.964364
Rv2334	cysK1	cysteine synthase A	NE	0.00245397	0.0323241
Rv2335	cysE	CysE	NE	0.0169397	0.0277996
Rv2391	sirA	nitrite reductase	E
Rv2392	cysH	CysH_2	E
Rv2397c	cysA1	Sulfate/thiosulfate import ATP-binding protein cysA(Sulfate-transporting ATPase)	E			cysA2 and cysA3 not sufficient for S uptake (Wooff, 2002)
Rv2398c	cysW	sulfate ABC transporter, permease protein CysW	E
Rv2399c	cysT	sulfate ABC transporter, permease protein CysT	E
Rv3248c	sahH	adenosylhomocysteinase	E
Rv3340	metC	MetC	NE	0.0085993	0.0154533
Aryl sulfatases
Rv2263	Rv2263	dehydrogenase	NE	0.392268	0.787721
Rv0296c	Rv0296c	sulfatase family protein	NE	0.339716	0.00502324
Rv0663	atsD	POSSIBLE ARYLSULFATASE ATSD (ARYL-SULFATE SULPHOHYDROLASE) (ARYLSULPHATASE)	D	0.0158524	0.00520919
Rv0711	atsA	arylsulfatase	NE	0.121553	2.16531e-05
Rv3077	Rv3077	POSSIBLE HYDROLASE	NE	0.00874749	0.208217
Rv3299c	atsB	sulfatase family protein	NE	0.772832	0.0488583
Rv3796	Rv3796	hydrolase	NE	0.00466	0.0663443
Rv3406	Rv3406	taurine dioxygenase PA3935	NE	0.00749068	0.0659256
