# Supplementary material for: Lipid metabolism and Type VII secretion systems dominate the genome scale virulence profile of Mycobacterium tuberculosis in human dendritic cells
Source: BMC Genomics. 2015 May 9;16(1):372. doi: 10.1186/s12864-015-1569-2 (PMC4425887; doi:10.1186/s12864-015-1569-2)
Supplement: Additional file 5: — An Excel file containing the results of gene nutrient-interaction analysis. [file 12864_2015_1569_MOESM5_ESM.xlsx]

## Sheet: INFO.
Additional data File 2
The results of gene nutrient-interaction analysis.
Gene-Nutrient Interactions (GNI) analysis using the GSMN-TB model (Beste, 2007). The model contains 101 nutrients which can be set as "present" or "absent", so the nutrient space is huge. We assessed 1.17 million nutrient combinations .
GNI analysis aims to relate gene essentiality to a requirement for a nutrient or pathway in the environment. A gene is considered essential in a nutrient combination if the drop in the growth rate after its knockout is higher than 20% over the wild-type strain. If a presence of a nutrient is associated with a gene being essential the GNI is positive, if the presence of a gene is assciated with a …
Table 'predicted_media' shows predicted growth medium composition for 2 sets of essential genes based on the predicted GNIs. Columns are:
Nutrients : the metabolite ID and name of the nutrient
positive GNI: number of positive GNIs for each nutrient ie the number of times a gene with a fitness cost during DC survival (p < 0.05 after 7 days after infection) is predicted by the model to be essential when this nutrient is present.
negative GNI : number of negative GNIs for each nutrient ie the number of times a gene with a fitness cost suring DC survival (p < 0.05 after 7 days after infection) is predicted by the model to be non-essential when this nutrient is present.
Sum : sum of positive and negative GNIs
p value positive GNI_Pre: p-value indicating the statistical significance of presence, marked red for those with p-value < 0.05
p value negative GNI: p-value indicating the statistical significance of absence, marked blue for those with p-value < 0.05

## Sheet: Predicted nutrients available
Nutrients		Genes with fitness costs after 7 days survival in DCs (p < 0.05)
Model ID	Name	Ess in model when nutrient is present (positive GNI)	Non-ess in model when nutrient is present (negative GNI)	Sum	p value associated with Positive GNI	p value associated with Negative GNI
FE3_xt	ferric iron	22	0	22	4.75286e-13	1
O2_xt	oxygen	22	0	22	4.75286e-13	1
MET_xt	methionine	20	0	20	1.31173e-10	1
CYS_xt	L-cysteine	16	4	20	0.000333935	0.999976
SLF_xt	sulfate	16	4	20	0.000333935	0.999976
CHOLESTEROL_xt	cholesterol	5	0	5	0.0242484	1
CO2_xt	carbon dioxide	5	0	5	0.0242484	1
GLUC_xt	gluconate	5	0	5	0.0242484	1
LEU_xt	L-leucine	5	0	5	0.0242484	1
LLAC_xt	lactate	5	0	5	0.0242484	1
NO3_xt	nitrate	5	0	5	0.0242484	1
NONADECANOATE_xt	nonadecanoate	5	0	5	0.0242484	1
VAL_xt	valine	5	0	5	0.0242484	1
ILE_xt	L-isoleucine	0	20	20	1	1.31173e-10
GSN_xt	guanosine	0	6	6	1	0.0105698
PI_xt	phosphate	0	6	6	1	0.0105698
ARG_xt	L-arginine	0	5	5	1	0.0242484
ASN_xt	L-asparagine	0	5	5	1	0.0242484
ASP_xt	L-aspartate	0	5	5	1	0.0242484
CADA_xt	cadaverine	0	5	5	1	0.0242484
CITR_xt	citrulline	0	5	5	1	0.0242484
DALA_xt	D-alanine	0	5	5	1	0.0242484
DAPIM_xt	L,L-diaminopimelate	0	5	5	1	0.0242484
DIN_xt	deoxyinosine	0	5	5	1	0.0242484
ELECTROPHILE_X_xt	electrophile	0	5	5	1	0.0242484
GABA_xt	4-aminobutyrate_(GABA)	0	5	5	1	0.0242484
GLN_xt	glutamine	0	5	5	1	0.0242484
GLU_xt	glutamate	0	5	5	1	0.0242484
GLY_xt	glycine	0	5	5	1	0.0242484
H2X_xt	hydrogen	0	5	5	1	0.0242484
MAN_xt	mannose	0	5	5	1	0.0242484
NO2_xt	nitrite	0	5	5	1	0.0242484
ORN_xt	ornithine	0	5	5	1	0.0242484
PENTADECANOATE_xt	pentadecanoate	0	5	5	1	0.0242484
PRO_xt	proline	0	5	5	1	0.0242484
SER_xt	serine	0	5	5	1	0.0242484
GN_xt	guanine	0	4	4	1	0.0538854
PHOSPHATIDYLCHOLINE_xt	phosphatidylcholine	0	4	4	1	0.0538854
AD_xt	adenine	1	5	6	0.98943	0.0926415
ADN_xt	adenosine	1	5	6	0.98943	0.0926415
ACAL_xt	acetaldehyde	0	3	3	1	0.116279
BIOTIN_xt	biotin	0	3	3	1	0.116279
CELB_xt	cellobiose	0	3	3	1	0.116279
CIT_xt	citrate	0	3	3	1	0.116279
CO_II_xt	cobalt	0	3	3	1	0.116279
ETH_xt	ethanol	0	3	3	1	0.116279
GL_xt	glycerol	0	3	3	1	0.116279
GL3P_xt	glycerol-3-phosphate	0	3	3	1	0.116279
GLAC_xt	D-galactose	0	3	3	1	0.116279
HEXACOSANOATE_xt	hexacosanoate	0	3	3	1	0.116279
HEXADECANOATE_xt	hexadecanoate	0	3	3	1	0.116279
HYXN_xt	hypoxanthine	0	3	3	1	0.116279
INS_xt	inosine	0	3	3	1	0.116279
LAC_xt	D-lactate	0	3	3	1	0.116279
N_ACETYL_S_CONJUGATE_xt	n-acetyl-s-conjugate	0	3	3	1	0.116279
NAC_xt	nicotinate	0	3	3	1	0.116279
NH3_xt	ammonia	0	3	3	1	0.116279
PROPANOATE_xt	propanoate	0	3	3	1	0.116279
PYR_xt	pyruvate	0	3	3	1	0.116279
RIB_xt	ribose	0	3	3	1	0.116279
SUC_xt	sucrose	0	3	3	1	0.116279
TAG_xt	triacylglycerol	0	3	3	1	0.116279
TETRACOSANOATE_xt	tetracosanoate	0	3	3	1	0.116279
TETRADECANOATE_xt	tetradecanoate_	0	3	3	1	0.116279
THR_xt	threonine	0	3	3	1	0.116279
TRP_xt	tryptophan	0	3	3	1	0.116279
TYR_xt	tyrosine	0	3	3	1	0.116279
HEXADECENOATE_xt	hexadecanoate	0	3	3	1	0.116279
OCTADECENOATE_xt	octadecenoate	0	3	3	1	0.116279
AN_xt	anthranilate	1	3	4	0.946115	0.30346
DA_xt	deoxyadenosine	1	3	4	0.946115	0.30346
T3_xt	D-glyceraldehyde-3-phosphate	1	3	4	0.946115	0.30346
XAN_xt	xanthine	5	1	6	0.0926415	0.98943
GLYCOLATE_xt	glycolate	4	0	4	0.0538854	1
AC_xt	acetate	3	0	3	0.116279	1
AKG_xt	α-ketoglutarate	3	0	3	0.116279	1
ALA_xt	D-alanine	3	0	3	0.116279	1
DC_xt	deoxycytosine	3	0	3	0.116279	1
DGLU_xt	D-glutamate	3	0	3	0.116279	1
DODECANOATE_xt	dodecanoate	3	0	3	0.116279	1
DT_xt	deoxythymidine	3	0	3	0.116279	1
DU_xt	deoxyuridine	3	0	3	0.116279	1
EICOSANOATE_xt	eicosanoate	3	0	3	0.116279	1
FOR_xt	formate	3	0	3	0.116279	1
FRU_xt	fructose	3	0	3	0.116279	1
FUM_xt	fumarate	3	0	3	0.116279	1
GLC_xt	β-D-glucose	3	0	3	0.116279	1
HEPTADECANOATE_xt	heptadecanoate	3	0	3	0.116279	1
HEXANOATE_xt	hexanoate	3	0	3	0.116279	1
HIS_xt	L-histidine	3	0	3	0.116279	1
LYS_xt	L-lysine	3	0	3	0.116279	1
MAL_xt	malate	3	0	3	0.116279	1
MLT_xt	maltose	3	0	3	0.116279	1
MO2_xt	molybdenum_ion	3	0	3	0.116279	1
PHE_xt	phenylalanine	3	0	3	0.116279	1
SUCC_xt	succinate	3	0	3	0.116279	1
TRE_xt	trehalose	3	0	3	0.116279	1
URA_xt	uracil	3	0	3	0.116279	1
UREA_xt	urea	3	0	3	0.116279	1
URI_xt	uridine	3	0	3	0.116279	1
